# Supplementary material for: Uncovering miRNA-mRNA Regulatory Modules in Developing Xylem of Pinus massoniana via Small RNA and Degradome Sequencing
Source: Int J Mol Sci. 2021 Sep 21;22(18):10154. doi: 10.3390/ijms221810154 (PMC8472836; doi:10.3390/ijms221810154)
Supplement: Supplementary file 1 [file ijms-22-10154-s001.zip]

Archive with 13 entries (12 files):
- ijms-1365557-supplementary/
- ijms-1365557-supplementary/Additional file S1.zip
- ijms-1365557-supplementary/Additional file S2.zip
- ijms-1365557-supplementary/Figure S1.tiff
- ijms-1365557-supplementary/Figure S2.tiff
- ijms-1365557-supplementary/Figure S3.tiff
- ijms-1365557-supplementary/Figure S4.tiff
- ijms-1365557-supplementary/Table S1.xlsx
- ijms-1365557-supplementary/Table S2.xlsx
- ijms-1365557-supplementary/Table S3.xlsx
- ijms-1365557-supplementary/Table S4.xlsx
- ijms-1365557-supplementary/Table S5.xlsx
- ijms-1365557-supplementary/Table S6.xlsx
