# Supplementary material for: Uncovering miRNA-mRNA Regulatory Modules in Developing Xylem of Pinus massoniana via Small RNA and Degradome Sequencing
Source: Int J Mol Sci. 2021 Sep 21;22(18):10154. doi: 10.3390/ijms221810154 (PMC8472836; doi:10.3390/ijms221810154)
Supplement: Supplementary file 1 [file ijms-22-10154-s001.zip › ijms-1365557-supplementary/Table S1.xlsx]

## Sheet: sequence information
miRNA name	precursor_seq	mfe	mature_seq	star name	star_seq
novel_1	UGGAUAUCGAAGGGUUCGGUAACGGCCGAUGGCACAUGUAUUGGAGAGGCAUAGGCAUAAAAAGCCUAAACCCUUUCCCUAAAACCUUGCGCUCAACCCUCAUCCUAAGAAGAUAUGUAGGCGUAGAACCAAACCCUCACCAACUGCGUAAAUCUAGAUUGUUGCUAGAAUGCUUCAGAUCUAGCAUUUUGAGGGGUUUUCUUAUUCAAUAACUUGUCUGUUCGCUCUUUACCAACCCUUCCGCUAUCCACAU	-76.8	CCAACCCUUCCGCUAUCCACAU	novel_1*	UGGAUAUCGAAGGGUUCG
novel_2	UGUGGAUCUAGAAGGGCUAGUAGAUAAUACAAAACCCAACUAAUAGAUAUUAUAUUAGAGGCAUCUAAUUGCAGAUUCUUGGCUGUUCGAGAUCGAGCACCUGUGAUGAAGCAACCAACUGCAUCUUGAUGCCCAUACUCAUCAAAUGGUUUGUCUGUUUGUCAUUACCAGACCUUCUGCGAUCCACAUU	-63.7	CAGACCUUCUGCGAUCCACAUU	novel_2*	UGUGGAUCUAGAAGGGCUAGU
novel_3	UCUGGUCCUCGGUGGUUUAUGAGCGCUUAGGCUGUUCAAAACCACCGGGUCCAAGACA	-29.8	UCUGGUCCUCGGUGGUUUAUGA	novel_3*	AAAACCACCGGGUCCAAGACA
novel_4	UUCCACAGCUUUCUUGAACUAAGAGCCGAUCGGAUCGGGUCAGUUCAGAGCUCAAGAAAGCUGUGGGAAA	-38.7	UUCCACAGCUUUCUUGAACUA	novel_4*	CUCAAGAAAGCUGUGGGAAA
novel_5	GAGUUCUCUUCAGUCCACUCAAAGAUGGUCCUUAGCCUGAAGCAGCUGCCGACUCGUUCAUGCACCUGCUGUAUCUCGUACUGCUGAAGAGGAAGAGAAGAGAUCGAGAUGAAGACAGAGAUACCGUAGAUGUGUGAACGAUGCGGGAGAUGAUUUCGCCUGAGGACUACCAUUACUUGGACUGAAGGGAGCUCCC	-86.99	UUGGACUGAAGGGAGCUCCC	novel_5*	GAGUUCUCUUCAGUCCACU
novel_6	UCCACUUCUACUAGGCAUUUGUUCUCACGAAAAUGCAUUCCGAAUCUAGAGAAGAAGUGUCUUGUGAUGUGGAGA	-24.45	UCCACUUCUACUAGGCAUUUGU	novel_6*	AAGUGUCUUGUGAUGUGGAGA
novel_7	CAGCAUCCAAAGCGGUCUCACCCCUACUGAUUCCACAAGGAGUAUAGCAGCAGACCCGUGGAGUAGACCAAUUGAUGGUGCAAGUAUCAAAAUGAACUGUUAUGCCUGAACCAAAGAGUAUUCUUAGAUUCCAGAAGAGGCCUGAUCAAGUGGUUGGUUAGUACGGGUGAGCCGCUUUUGGAUGUGACG	-66.9	UGAGCCGCUUUUGGAUGUGACG	novel_7*	CAGCAUCCAAAGCGGUCUCACC
novel_8	UGACAUUGUAAAAUACGGGAAUUAAUUGUGGUAGACGCCUACCUCAAACCCUUCAUUGAGCAGAAACUCAAGAUAGGGCCUACAUAAUUCCUCCCGUGUUAGCAAUGUCAAG	-43.9	UGACAUUGUAAAAUACGGGAAU	novel_8*	UCCCGUGUUAGCAAUGUCAAG
novel_9	GUGGUUACAGAAGGGUUGAUUAGUAAACAAUGCAAAACCCAUUUAUUAUAGAGUCCAUAAGAGGCAUCUUAGUGUAGAUCGUUGCUUGUUCGAGAGCAAGCGACUAUAUUUUGAUGGCCAUACUCAUUAAAUGGGUUGCAUGUUUGCUCUUUACCAGUCCUUCUGCUAUCCACAU	-68.3	CCAGUCCUUCUGCUAUCCACAU	novel_9*	GUGGUUACAGAAGGGUUGAUU
novel_10	UGUGGAUAUAGAAGGGUUAGCUAAUAUAAAACACAAAACCCAUUUAAUGCAGACUGCAUAAGGGGUUUCUUGUUGUAGAUUGUUGCCUGUUUGAGAUCGAGCAAUUUUGUACCGGCGGCUGUAUUUUGUAGAUUGUUGCCUGUUUGAGAUCGAGCAAUUUUGUACCGGCGGCUGUAUUUUGAUGGUCAUGCCCUUAAAUGGGUUGACUGUUUGCUCUUUACCAGCCCUUCUGCUAUCCACAUU	-83.6	CAGCCCUUCUGCUAUCCACAUU	novel_10*	UGUGGAUAUAGAAGGGUUAGC
novel_11	UCACGUCUGGGCCUCUAUGGUUUGUUUUUACAAAUAAACCAUCUGUCCCAGACGAGAAG	-26.6	UCACGUCUGGGCCUCUAUGGUU	novel_11*	CCAUCUGUCCCAGACGAGAAG
novel_12	ACCUAAACUGCUCAAACACUGUAUUCCAAGACUGCAGUGUUUGAGUAGUUUAUGUUU	-29.2	ACCUAAACUGCUCAAACACUG	novel_12*	GUGUUUGAGUAGUUUAUGUUU
novel_13	UCUCCGGGGGCGUUCUUUGCUGAUCUGGUAAUUGAUAUAUAAAAAUGAAGCAAGAGAUCCUUCAUACACCUUAGCUCAGCUAAGCUGGUUAAGCAUCUUGGGCCAUUUGGUAUAGAAUUCUUCCUCCUCCUUGCAAAAUAUUAAUAUUAUUAACAAAUCAUUUAUGUCCAAGAUCAACAAAGAACUCCCCGGAUAUC	-60.5	UCUCCGGGGGCGUUCUUUGCUG	novel_13*	ACAAAGAACUCCCCGGAUAUC
novel_14	AAUUGCAAAAGGAUUGGUUAGCACUGAACAAACAUCCUGUAGUCUGUUUUGUCUUAACCAGUCCUUCUGCAAUCCA	-31.2	UAACCAGUCCUUCUGCAAUCCA	novel_14*	AAUUGCAAAAGGAUUGGUUAGC
novel_15	UGGGAGCGAUCGAUGAGGUGUUUGCAGCUUUCCUUCGAACAUGGCCUUCAGCCCUCGCUCUUGAAGAGUUAUUCAUGCCGAAGGAAAAAUAUGCAGAACAUCUGAUCGAUCCUCCCACC	-55.3	UGGGAGCGAUCGAUGAGGUGUU	novel_15*	CAUCUGAUCGAUCCUCCCACC
novel_16	UAGAGCUCCUUUUAUACCAAUCAAGGACUGUGCAAAAAUGAUCCGACUGCCGAUUUAUGCAUCCUUCUGCCCUGCGAGUGUUCGUUGUUUCAAGUCCGAAUAGAUUGCAGGUUAGUGGUUUGCAGAAGACCGAUUUCAUUGCAGGUUAGUGGUGUGCAUAAGGCGGGAGUUGUAUUGAUUUUGUGUUGUCCUCGUUUGGUUUGAAGGGAGCUCUAC	-93.5	UUGGUUUGAAGGGAGCUCUAC	novel_16*	UAGAGCUCCUUUUAUACCAAUC
novel_17	UAAAUCACAGGGGACCGGAUGUGAAGAAAAGCCUGGCCAGCCUUAUCUACAAUCGCCUCACAAACUGUCACGGGCUGCGUGUCUUCCUCGAUAAGGAUGAGAUUCGCACGGGAGAGACUAUCUCAGAUGCAAUCCACACCGCCAUUCAGAGUGCCUAUGUUCACAUUACCAUUUUUUCUGAGCGCUAUGCUGAAUCAUGGUGGUGCUUGGAGGAACUUUACUGGAUUUUAAGAUCAUAUCAUAAGCACAACAGGAAGGUUAUUCCGGUCUUCUGUGGUGUUG	-88.8	UUCCGGUCUUCUGUGGUGUUG	novel_17*	UAAAUCACAGGGGACCGGAUG
novel_18	CUGGGCGACCGUAAUGAAUCCAGAAAGCUUCUGUUUUCUCGAUUUAAGCAAGCAGCUCUCUGGAUUCAUUACAGUAGCCCAGU	-43.4	CUGGGCGACCGUAAUGAAUCC	novel_18*	AUUCAUUACAGUAGCCCAGU
novel_20	UACCGCUGAAAUUAUUGUUCGAAAUAACACCUGCAAUACAUGGAUGUAUACCGCCGUGGUAUGGUAUCCUACAGUGUAUUGCCCAUCUAACCUAGUUGCAGGGUUGCAAUACAUGGCAUGGCGGAGGAUCUAUUGGGAAAUAACCAAGUUGCAUGGGUAGAUUUAUCGAACAAUAAUUUCAGUGGCAGA	-72.3	UACCGCUGAAAUUAUUGUUC	novel_20*	AACAAUAAUUUCAGUGGCAGA
novel_21	UUUGACCAGAAAAUCCACAUUUGUCUUCUGGGUUUUGUUUUCAGAGGAAGAAAACUCAGUCUUGAUGUGGAUAUUUGGGUCAAAUC	-34.6	UUUGACCAGAAAAUCCACAUU	novel_21*	UGUGGAUAUUUGGGUCAAAUC
novel_23	UUCCACGGCUUUCUUGAACUUAGUGCUCAGGUGGUAGGAAAUGUUUUCCUAUCGGAUCUGGGUACAAAGCUCAAGAAAGCUGUGGGAAA	-52.9	UUCCACGGCUUUCUUGAACUU	novel_23*	CUCAAGAAAGCUGUGGGAAA
novel_25	UGACGUCUGGUCCGCGAUGGUUUAUUUACCAUGUACCAAUAAACCAUCACGGACAGACGACAGG	-29.9	UGACGUCUGGUCCGCGAUGGUU	novel_25*	CCAUCACGGACAGACGACAGG
novel_27	UGACGUCAGGUCCUCGAUGGUUUGUUUGCGAUAUAGGCGAUAAACCAUCGUGGACAGACGUCA	-35.6	UGACGUCAGGUCCUCGAUGGUU	novel_27*	CCAUCGUGGACAGACGUCA
novel_28	GGCUUCUCGUGGUUGUAAAUAUUUGAGAGAGAUUUGAAACUUUUUCUGCCAACAAAGCCCAGUGCUUCUCCAUUUUGCAAAAUGGAUAAAUUGGCCAAAAAUACAUGCAACCACUAGAAGACCUG	-41.9	CAUGCAACCACUAGAAGACCUG	novel_28*	GGCUUCUCGUGGUUGUAAAU
novel_29	UUCCACAGCUUUCUUGAACUGCACCUGUUUGAAUAUUGUUGUUGAUGUUGCCGUGCAUGUACAUAUGACAUUGUAUUUUUGUUGCGGUUCAAUAAAGCUGUGGGAA	-41.4	UUCCACAGCUUUCUUGAACUG	-	-
novel_32	GGAGUGGGAGCGUAGGAGAAGGCUCUGUGGUGAGGUCUCAGUCAUAAUCUCAUCAGUCUUCCCUAUUCCUCCCAUUCCUA	-40.5	UUCCCUAUUCCUCCCAUUCCUA	novel_32*	GGAGUGGGAGCGUAGGAGAAGG
novel_34	UCCACUUCCACCAAACACUUGUUCUCUUUAAAAGCUCAAUCUAACUGAGCCGAGAGAGUUAGUGUUUUGUGGAUUGGAGA	-34.1	UCCACUUCCACCAAACACUUGU	novel_34*	UAGUGUUUUGUGGAUUGGAGA
novel_35	GAGGUCAUUUUCUCUUCGAAUUUUUCCAUAUCUUCUGAAUUCAAAUUUGGAGAGAGGCUUAAAGUUUGGAGAGAAAAUGGCCACAU	-36.3	UUUGGAGAGAAAAUGGCCACAU	novel_35*	GAGGUCAUUUUCUCUUCGAAUU
novel_38	AGCAGCAUGACACCAAGGGCGACUGCUAAGAUGGUGCUGCAAUGAACUAGUGCUGUUGGUGCCCUUAGUGUCAUGCAGCUCC	-38.2	AGCAGCAUGACACCAAGGGCG	novel_38*	CCCUUAGUGUCAUGCAGCUCC
novel_39	AGAAGAGAGAGAGUACAUCCCAUUGUGAAAAUCUUUGGUUAUUUUUCUAUAUACGGAAAAAUAUUUUCAAAGAGAGGCUGUGCUCUCUCUCUUCUCC	-42.32	AGGCUGUGCUCUCUCUCUUCUCC	-	-
novel_40	UCCUUCCCCUCCACUCACAGGACCAUUCAUGCAGAGCUCUAUCAGCGGAUACGAUGGAGCUACAAUGAUUUGCCCGAUAAUCUGAAGAUGUGUUUCUUAUAUUGUGCUGCCUUUCCUGAGGAUGCAUGGAUUGAGGUGGAGACGCUGGUGGAGAUGUGGACAGCAGAAAGAUUGGUGCCUCAAAAGAGGACAACUUACUUCAUGGAUGUUGGGCGGGAAUACAUAGAAUCACUCGUAGAUAGGUGCUUGAUUGAAUAUGUUGGUGAGGGGAAGGGGU	-95	UCCUUCCCCUCCACUCACAGG	novel_40*	AUGUUGGUGAGGGGAAGGGGU
novel_41	UCUGGGCCACGGUGGUUAAUGAUCACUUAGGUUAAUAAUCACUUAAGAUGUUCAUAAUCAUCAUGGCCUUGAC	-29.5	UCUGGGCCACGGUGGUUAAUGA	novel_41*	AUAAUCAUCAUGGCCUUGAC
novel_42	CUUCAACAUUAGAGGCCGAUGUGGAGUUAUGCUCUUGAUCGGCCUCGAAUGUUAGGAGA	-31.7	UCGGCCUCGAAUGUUAGGAGA	novel_42*	CUUCAACAUUAGAGGCCGA
novel_43	UUGACCUGGGCUGGUGUUUUGCUCUGCAAACGCUCCCGGACUCGGUUGGG	-16.5	ACGCUCCCGGACUCGGUUGGG	novel_43*	UUGACCUGGGCUGGUGUUUUG
novel_45	AUACUCCAUUGAGCCAUCUUGUUCUUUAUCUAUUCACAACUCCCCUUCGUCCUCCUCAGCUUUUCAUAUUAAAGCAAAACAAAACAAGAUGGCUCAGAGGAGUGUUA	-35.9	AUACUCCAUUGAGCCAUCUUG	novel_45*	AGAUGGCUCAGAGGAGUGUUA
novel_46	CGAGGGGUGGGAGUUGUUUAGCAGAAGAGUUUUCUUUGUCGGAGGAUAUGGAGGAUUUGCCAAAAAAUAAUUCGCCAUCAAGUCAAAAGGUUACAGUGCCUUUAUAGCAACUUGUUUGGUAAUAUCAUCUGUAUUCUUCGCCUUACCCAAAAUUCUUCUCUUAAACAAUGUCCACCCUUCAUC	-70.63	UAAACAAUGUCCACCCUUCAUC	novel_46*	CGAGGGGUGGGAGUUGUUUAGC
novel_47	UCGGGGAAGUUGAAUUUGGCGUUGGGGUCCCUAAAGCCGAUAACUGAGGCAUUGUAGCUGGGCCGUUUUGUAGAAAUCGAGUCAUGUCUACAAUCGUUGUGAUUUCGGAUCACCAAACUCCACCAUUUUCGGCUCCUAAUCUGCGAUCUGCUUUUCGCCUCCAUUUUUCGCUCUACAAAACGGCCGAGCUACGAUGCCGCAUUUAUUGCAGCCAAAUUCAACUUCCCCAAUUC	-106.7	UCGGGGAAGUUGAAUUUGGC	novel_47*	CAAAUUCAACUUCCCCAAUUC
novel_48	CAAAAGAUAUGGCUGUAAGAGUUGUUCAUAAAACAAUGAGAGAACUUUCACAGCUAUAUCUUUUCCU	-27.9	UUCACAGCUAUAUCUUUUCCU	novel_48*	CAAAAGAUAUGGCUGUAAGAG
novel_50	CAGAAGAGAGAGAGCACAGCCCCAGUUCUGACGAGAAAGGAAACAAAUGUCAGAGGAAAGAAAUGUCAGUGGAGGAGCUGUGCUCCCUCUCUUCUUCU	-45	CUGUGCUCCCUCUCUUCUUCU	novel_50*	CAGAAGAGAGAGAGCACAGCC
novel_51	UGGAGAAGCAGGGCACGUGCGAGGCUUUCUGUGAUGGGCUACUGCCGAUGCAUGUGCUCUUUUUCUCCAUC	-35.9	UGGAGAAGCAGGGCACGUGCG	novel_51*	CAUGUGCUCUUUUUCUCCAUC
novel_52	UCGGGACCUCGGUGGUUGAUGAUCGCUUUGGCUGUUCAAAACCCCCGGGUUCAGGACA	-20.4	UCGGGACCUCGGUGGUUGAUGA	novel_52*	AAAACCCCCGGGUUCAGGACA
novel_54	GGCCUUGGAGGAUUUGGAAAGGCUUAGUCAUUCUUUUUACCGAGGAUAUUCGAUUUUCUAAGAACCUUUCCAACGCCUCCCAUGCCUA	-31.4	UUUCCAACGCCUCCCAUGCCUA	-	-
novel_55	UCCGGACCUCGGUGGUUUAUGAUCGCUUUGGCUGUUCAGAACCACCGGGUUCAAGACA	-26.1	UCCGGACCUCGGUGGUUUAUG	novel_55*	AGAACCACCGGGUUCAAGACA
novel_57	UCAUCAUUGAGUGCAGCAUUGACCCUUUGAACCGAACAACAAUUUUAUGGGUCGAUGCUGCACUCAACGAUAAGC	-37.5	UCAUCAUUGAGUGCAGCAUUG	novel_57*	AUGCUGCACUCAACGAUAAGC
novel_58	UUUUGACGUCGCAGCGGGGCACUUAUCUCCAGUAUUUCAUACAAAUUCUUUGAUUCCAUGUGACCGGUGUCUUUUGAUUCCAUGUAACCAGACUAUGAAAUUACUGUCUCUACGAGAGACCAGUCACGUGGAAUCAAAGAAUUUGUACGGAAUACUGAAAAGCCCCACUGCGAUCUCAAAAGA	-88.52	UUUUGACGUCGCAGCGGGGCA	novel_58*	CCCCACUGCGAUCUCAAAAGA
novel_59	UCUACUUCUACCAGGCAUUUGCUCUCUUGAAAACGCAUUCCGUAUCUAGAGAAGAAGUGUCUGGUGGAUGUGGAGA	-35.2	UCUACUUCUACCAGGCAUUUG	novel_59*	AGUGUCUGGUGGAUGUGGAGA
novel_60	UCACUGAGGGUCCUCGAUCUCAGUCGGAUUGGCAUAGCGUCUUUGCCGCCUUGUGUCGGAAAUAUGUAACAUCUUGCCUGCUUGCAACUAGAAUCCACUGCCAUCUAUGAAUUGACUGAAAGCGUUAGGGAGCUAAAUGAGCUUUAAUUUUUGAAUCUUCGUGGCUCGUAUGCAUUGAGGUGCCUUCUGUAGAGGA	-54.21	UGAGGUGCCUUCUGUAGAGGA	novel_60*	UCACUGAGGGUCCUCGAUCUC
novel_62	UCAGCUGCCCAAUGCUCUCAGGGACUGACCCUGUAAUAUUUAUUCUGACAAUUUCUGGCAACAAUAGGAUAUUUCUAAGCUCUCAAGAUUUCACAUAAAGUCCAACUCUUAAGAGCUUACGAUAAUCCUUUUGUUGUGAGAAAUCUGUGAGGAAUGAAUGCUAACAGGAUCAACACUUGAGAGCAUUGAACAGUUGAAU	-88.7	UGAGAGCAUUGAACAGUUGAAU	novel_62*	UCAGCUGCCCAAUGCUCUCAG
novel_63	UGAGAAGGCGAUCAACAUGACAGUAAUUCAAUUCUGCUGUGGCUGAAUGAUUUUAUGGUCAUAUUGAUCGCCUUCUCAG	-40.6	UGAGAAGGCGAUCAACAUGAC	novel_63*	UCAUAUUGAUCGCCUUCUCAG
novel_64	UUUGGGAGGAGUGGGCAAAGCUCUCUGCUCAGAGCUCAAGCAAUGAGUGAGUUGAUUGAGUCUUCCCUAAACCUCCCAAACC	-34.4	UCUUCCCUAAACCUCCCAAACC	novel_64*	UUUGGGAGGAGUGGGCAAAGC
novel_65	UCCACUUCCAACAGACACUUGUUUUCUUGAAAAUGCGUUAUGAAUCUAGAUAACAGACGUUAUGAUUCUAGACACCAGGUGUCUGAUGGACGUUGAAAG	-29.2	UCCACUUCCAACAGACACUUGU	novel_65*	AGGUGUCUGAUGGACGUUGAAAG
novel_66	CGUAGUGUUGAGAAGAUUGAGGAAGGGAUUAAAGGCAGAGCAAGUCCAGUCGUAUUAUCUUCGUGCUCGAAGGCGAACAUUUUCCGCGCGAUCUGCCAAAUCUCUUCCACAAUCUUCUAAACACUACAAUUA	-56.27	CGUAGUGUUGAGAAGAUUGAG	novel_66*	CAAUCUUCUAAACACUACAAUUA
novel_67	UCAACCUCUACAAGGCAUUUGUUCUCUUUGGUAACACAUUCUGAAUCUAAGGGAAGAAAUGUUUUGUGAUGUGGAGA	-23.1	UCAACCUCUACAAGGCAUUUGU	novel_67*	AAAUGUUUUGUGAUGUGGAGA
novel_68	CUGGCAUUCCGUCCACCUCCAUAUGCUGUGCCACAAUCACCCUCGUUAUGGAGGCGGACGGUAUGCCAAGC	-36.5	CUGGCAUUCCGUCCACCUCCA	novel_68*	GAGGCGGACGGUAUGCCAAGC
novel_69	UGAAUGUGGUUGCUGCAACGAUAACAAAUAUGGUUGCAGCAACGGUUGGUUUGAAUGUGGUAGUUGCCACAAAUAUUAUUGCAGCAACCACAUUCACAC	-46.3	UGAAUGUGGUUGCUGCAACG	novel_69*	UUGCAGCAACCACAUUCACAC
novel_70	UAGAGUAAGACGAUUUUGUGAUAUCUCCAACUACUCUCCUAGUGAGCUAGUCGUUGGAGAGAUCACAGAAUCCUCUUAUUCUACC	-42.9	UAGAGUAAGACGAUUUUGUGA	novel_70*	ACAGAAUCCUCUUAUUCUACC
novel_71	UGAAGGGUAGGCGUUGUUUGGUAGAAGAGUUUUCUCCGUUACAGAAUAUGGAGGAUUUGCCAAAAAAAUGGCCAUCAAAUGAAAAAGCUACAUUAGCUUUAUCGCAAUUGGCUAGGCAAUAUCCUUCAUAUUCUUCUCCCUUGAAAAUUCUUGUCUUAAACAAUGUCCACCCUUCUUC	-77.1	UAAACAAUGUCCACCCUUCUUC	novel_71*	UGAAGGGUAGGCGUUGUUUGG
novel_72	UCGGGACCUCGGUGGUUUAUGAUCGCUUUGGCUGUUCAAAACCUCCGGGUUCAGGACA	-21.7	UCGGGACCUCGGUGGUUUAUG	novel_72*	AAAACCUCCGGGUUCAGGACA
novel_74	UCGAAAACUCUGCGAGCGUCUACUGUUUAAGCUAUGCGGGCAAAGUUUGAAGUACCACAGCCUGUAUGGGUAUCACGGCGGAUGCUCGCCGGGUUUUGGACG	-47.6	UCGAAAACUCUGCGAGCGUCU	novel_74*	AUGCUCGCCGGGUUUUGGACG
novel_75	UUGUGAGAUGUUGAUCCGUGGCAAACAAACUGGUCGUAUGCGUUCAUAU	-8.9	UUGUGAGAUGUUGAUCCGUGG	novel_75*	ACUGGUCGUAUGCGUUCAUAU
novel_76	UCAUCAUUGAGUGCAGCACUGACCCUUUGAACCGAACAACAAUUUUAUGGGUCGAUGCUGCACUCAACGAUAAGC	-33.4	AUGCUGCACUCAACGAUAAGC	novel_76*	UCAUCAUUGAGUGCAGCACUG
novel_77	UCGAUUGCGAGGCAAAACAAAUCGUGCUUUUGCUGAACAAAUCAAUGAUCAAGAUUUCAGUAGCAGUAUGCGUUGUUUUUGCUCCGCAAUUGAU	-37.3	UUGUUUUUGCUCCGCAAUUGAU	-	-
novel_78	UUAACAUGAGGAGGAGCUCGUUCAUUCAAAAAUGAGAUCUGUAUGAGCUCUCGUCAUAUUG	-19.6	UUAACAUGAGGAGGAGCUCGUU	novel_78*	UGAGCUCUCGUCAUAUUG
novel_79	AGAUAUUGGGGCGGUUCAAUCCCAUGACGCAAUUACAGUGCAGGUGUAAUGCGAUCUCGGAUUGAGCCGCGCCAAUAUCACU	-45.4	UUGAGCCGCGCCAAUAUCACU	novel_79*	AGAUAUUGGGGCGGUUCAAUC
novel_80	UCACCUCCUGUGCACUUAUUGACGUUUUUUUGCUAGAAAACUCUUCAUUAAGUGCAUUGUAGGUGGCA	-26.4	UUAAGUGCAUUGUAGGUGGCA	novel_80*	UCACCUCCUGUGCACUUAUUG
novel_82	UCACAUUGUAAAAUACUGGAAUUAAUACUGGUAGUCGCCUACAUCAAAACAUUCAUUGAGUAGAAGCUCAAGAUAGGGAUUCCAGUUAUUCUUUCCAUGUUUUACAAUGUCAAG	-39.5	UCACAUUGUAAAAUACUGGAAU	novel_82*	UUCCAUGUUUUACAAUGUCAAG
novel_83	AGCAGCAUGACACCAAGGGGGCAACAGAUCUGACCGUUCUGUAAUGAAGUGGCUAGGGUUCGGUUGCCCCUGGUGUCAUGCCGCUCC	-47.1	CCCCUGGUGUCAUGCCGCUCC	novel_83*	AGCAGCAUGACACCAAGGGGGC
novel_84	UGAAUGUGGUUGCUGCAAUAAUAUUUGUGGCAACUACCACAUUCAAACCAACCGUUGCUGCAACCAUAUUUGUUAUCGUUGCAGCAACCACAUUCAA	-42.4	UGAAUGUGGUUGCUGCAAUA	novel_84*	GUUGCAGCAACCACAUUCAA
novel_85	AUUGGUGCCUAGAUGAGCUCUUGCUGAUGUUGGAGUCAAAGACUCCGAUCAUUCCAGUGUUCUAUGGUGUCACGCCCACUGAGGUUCGGUGCACACAGGGCAGAGAUGGAAAUUAUGCUCAAGCGCUAAAACGACUGGCAGAGAAGAGGACUGAUGAAGGGAAGCUGCGACAUGAUUCCAACACUAUUGAAAAUUGGAGAAAGGCACUUUCUCGUGGCGCAGACAUCCCGGGUUUCGAGCUGGAGGCGUGCAAUA	-78.4	UCGAGCUGGAGGCGUGCAAUA	novel_85*	AUUGGUGCCUAGAUGAGCUCU
novel_87	UACACUGGUAUGGCAGCUGGCUGUCAUACCCUGCAUCCUACUGAAGGAGUUUCCAACCAAUUAAAACUUUUAUAGGGAGUUUCAACCAUUUGGGAUUUCUAACUGCAAGCAUGUGGAUCUCCUAAGCUAUUUGAAGAGGUAGUUAUUUUCACAUGGAGGUAGAUGCUCGAGAUAUAAGUUCUAACUGGUUGGAAACUCUUUUCAUAGGACGCAAGGUAUGACUACUAGCUACCAUACCACUGUAAG	-114.2	UAGCUACCAUACCACUGUAAG	novel_87*	UACACUGGUAUGGCAGCUGGC
novel_88	UCAGGACCGCGGUGGUUAAUGAUCACUUAUGCUGUUCAUAGCCCCCGGGGCCCAGAC	-20.4	UCAGGACCGCGGUGGUUAAUGA	novel_88*	AUAGCCCCCGGGGCCCAGAC
novel_89	GAUCUUCCAUGACUUUUCGGAGGAAUCGUGGCUUCCCAUUGUUUAUUCGUUGAUGCUUUUGGAAAGGUCCGAUUUCUUGAAAAGUCAUAGAUGAACACA	-32.8	GAUCUUCCAUGACUUUUCGGAGG	novel_89*	UGAAAAGUCAUAGAUGAACACA
novel_90	UCUGCGCAGAAGAGAUGACACUUUCCUCUUAUUCUCUUCAUUUCAUUCAGUUUGAGAUGAACACUGAGCAGAUGUAUGGGGGCAGUGUCAUUUCUCUGCGCAUGAAA	-49	UGUCAUUUCUCUGCGCAUGAAA	novel_90*	UCUGCGCAGAAGAGAUGACACU
novel_91	GUGGGGAAGAAUUUCAUGGUCGAAACUCUACCGGAAUGUUUCGAACAUUUCAUUGGAAUAGAACUUUUAAACUUGGCCGGUUUGUUCUUGCAACAAACUCACUCCAUUGGUUCAUACACACACUGUUAAACUUUGGUAGAUAGUGAUAGAGUUGAGCAUAGCAAUGAGAUCUUGUUUGGCAUCCAGAAGCAUAAUUCAUUUUCCACUUC	-49.5	GUGGGGAAGAAUUUCAUGGUC	novel_91*	GCAUAAUUCAUUUUCCACUUC
novel_92	UGCCUGGCUCCCUGUAUGCCAUCUGCGUUGCUUAUCAAAAGCGGGAUAUGCCUCACAGUUGGCAUAGAGGGAGCCAAGCAGAAC	-46.7	UGCCUGGCUCCCUGUAUGCC	novel_92*	AUAGAGGGAGCCAAGCAGAAC
novel_93	CGGGCAGAGAUAAAGAAAUCCAGAGAGUUCCAUUCCUCUAGAUUUCUUUAUCUCUAGCCGUG	-30.3	AUUUCUUUAUCUCUAGCCGUG	novel_93*	CGGGCAGAGAUAAAGAAAUCC
novel_94	UCAGGGCCUCGGUGGUUAAUGAUCACUUAUGCUGUUCAUAGCCCCCGGGGCCCAGAC	-29.4	UCAGGGCCUCGGUGGUUAAUG	novel_94*	AUAGCCCCCGGGGCCCAGAC
novel_95	GGGACUGCAGCCUGGCACGAGACCUGAAAACUUUUCUGACAAGCAGACGGGCGGGCAGAGUCACGCAUGGUGUCGGACCAGGCUUCAUUCCCCU	-41.6	UCGGACCAGGCUUCAUUCCCCU	novel_95*	GGGACUGCAGCCUGGCACGAGA
novel_96	CUGGCAUUCUGUCCACCUCCAUACAAAUUCUCUGCCAAAUCACCUUCUACAGAUUUUAUGGAGGCGGGCGAUGUGCCAAGC	-31.06	CUGGCAUUCUGUCCACCUCC	novel_96*	AGGCGGGCGAUGUGCCAAGC
novel_97	ACAGUCGGAGUCUUCGUAGCAGAGCUCAAUGGAACGCUUUAUGGUGAAGCCAUGAUGAGCUUGGCUGCGAAGAAUCCGAAUGU	-45.1	ACAGUCGGAGUCUUCGUAGCA	novel_97*	CUGCGAAGAAUCCGAAUGU
novel_98	UGACAUCAGGUCCUCGAUGGUUUAUUUACGAUAUAAUCGAUAAACCAUCGCGGGCAGAUGUCACG	-31.7	CCAUCGCGGGCAGAUGUCACG	novel_98*	UGACAUCAGGUCCUCGAUGGUU
novel_99	UGACGCCAUGGCCGAUUGGAAUGACACCAAUAUCCCCAUCUCCAACUGGACUGGCGUCACC	-22.72	UCCAACUGGACUGGCGUCACC	novel_99*	UGACGCCAUGGCCGAUUGGAAU
novel_100	AGAAGAGAGAUAGUACAACCCCCACCUUAUUAAUAUCUCUACUUCUUUGUAGAAGAAGAAUAUUUUCAAGAAGGGUUGUACUAUCUCUCUUGUUC	-41.9	AGAAGAGAGAUAGUACAACCC	novel_100*	UUGUACUAUCUCUCUUGUUC
novel_101	UCAACGAACUUGCAACCCAGCCUCUACCAGGGAACGGUAGAGAUGGAAGGGUACAAUGUUCUUGACA	-23.8	UCAACGAACUUGCAACCCAGC	novel_101*	AGGGUACAAUGUUCUUGACA
novel_102	UUCGUGAUCUGGCGAUUCGCAUCGCGGAGGAGAGGUGUCAUUUCAAAGCUGGGGUGGGCGUGAGGCAUUUCCCCUCUGAGAAAGACUUGGAGGGCUGUGAAAGAAUGUCGUUGAUGAGGAAUGAUCUACACUCCCUGCCCACAACCUUCGCGUGUUCGUCUCUCACAGUUUUGCUGUUGAGGGAGAAUCCCGGUAUUACAGAAGUU	-77.1	AAUCCCGGUAUUACAGAAGUU	novel_102*	UUCGUGAUCUGGCGAUUCGC
novel_103	UCCGGGCCACGAUGGUUUAUGAUCGUGUAAGACGUUCAGAACCAUCUUGACUCUGACG	-19.5	UCCGGGCCACGAUGGUUUAUGA	novel_103*	AGAACCAUCUUGACUCUGACG
novel_104	UAUUGAGCGCAGCGUUGACGAUAAUCAAAAUUCCCAACAAAAUAGAUAUCUAUCUAUGUGGAAUGUUAUGUAUAUCGUUAACUCUGCACUCUAUAAUU	-32.3	UAUUGAGCGCAGCGUUGACG	novel_104*	UUAACUCUGCACUCUAUAAUU
novel_105	UCUGGGUGCGAGAAAUUGGUGAGGCUGCCAGAUACCUUCAGUGGCUUUACGAACCUCCACCACAUAGAACUGCGUGGGUGCAAGAAAUUGAAGAGGCUGGAGGAUUCCUUCUGUAGCUGGACGAACCUCCACCACAUGGACCUACAUAGGUGUAGGAAAUUGGAGAAGCUGCCAGAUUCGUUUGGUAGCUUGACGAAUCUCCACCACAUGGACCUGUCUUACUGCACUGAAUUGGUGAGGCUGCCAGAUUCAUUUGGUAGCUUGACGAACCUCCACCACAUGG	-103.21	UGACGAACCUCCACCACAUGG	novel_105*	UCUGGGUGCGAGAAAUUGG
novel_106	UAUUGAGUGCAGCGUUGACGAUGAUAAAAAUUCUGCAGAGUAUCUGUCUUUGUAGAAUACUAAUUAUAUCGUUAACUUUGCACUCCAUAAC	-36.34	UAUUGAGUGCAGCGUUGACGA	novel_106*	GUUAACUUUGCACUCCAUAAC
novel_107	UGUUAGUUAGCUGAGGAGAUUCUUCGACAUUAGAGGCCAAUAUAGAAUCAUAUUCUUAAUCGGCCUCGAAUGUCAGGAGAAUGUUUUCCUCUACCUAAGCAUG	-39	UGUUUUCCUCUACCUAAGCAUG	novel_107*	UGUUAGUUAGCUGAGGAGAUU
novel_108	CCCGGGAAUCCAAUGGGCCUUCCUGUGCGUGAAAGGCGUUCAAGAGGAAGGCACAUUUGAUUCCUAGAG	-31.4	CCCGGGAAUCCAAUGGGCCUUC	novel_108*	AGGCACAUUUGAUUCCUAGAG
novel_109	UCCCACAGCUUUCUUGAGCUCUGAACUGACCCGAUCCGAUCGGCUCUUAGUUCAAGAAAGCUGUGGAA	-36.3	UCCCACAGCUUUCUUGAGCU	-	-
novel_110	UUAACUCUGGAUCUAUCAAGCACCGAGAGGGAUUAAAUCUCUCGAGAUGCAAACCUCUUUUUGAGUGCAAAACUUGAGGAAAUGUUUGCACCUCCAGAGAUUUGGUCCCUCUAAGCACUUGAUAGAUCCGGAGUUAAGAU	-79.9	AUAGAUCCGGAGUUAAGAU	novel_110*	UUAACUCUGGAUCUAUCAAGC
novel_111	UGGCGCAGAUGAGCUGACACUGUCCUCAUAUAUCCUGAUCAUUCAUUCAGUUUUAGAUGGAGGAGGAAUAAAUGUAUAAAGGCAGUGUCACCUCUCUGUGCCUG	-42.1	UGGCGCAGAUGAGCUGACACUG	-	-
novel_112	UGAAGAUAAUCAUUACAGUAAUCAGGAGGCCGAGGGCCUUGCGAUCACUGUAAUGCUGAUCUUCACC	-31.2	ACUGUAAUGCUGAUCUUCACC	novel_112*	UGAAGAUAAUCAUUACAGU
novel_113	UCGCUUGGUGCAGGUCGGGAACACUCUUGUCUUACUGCAUACUGUGAUAAUAACCUAAAGCAGAAUGAAAUCUAUGCAUAGCUGGGCAAAGCUGUUCCCCACAUGCAUCAACUGAAU	-38.9	UCGCUUGGUGCAGGUCGGGAA	novel_113*	CCCCACAUGCAUCAACUGAAU
novel_114	UCUUCAUGGACCUCCUUGCCAUGGGCUAACUUUGGCAGCUCUGGAACGUGCCAAGGAGUUCCAUAAAGACGU	-27.62	UCUUCAUGGACCUCCUUGCC	novel_114*	CAAGGAGUUCCAUAAAGACGU
novel_115	AGAAGAGAGAGAGCACCGCCUCUAAUGUUAAAUCUGCAAUGCUCCAUGGUAAGUUUUUCGAGCGGAGAAGAGGAGGUGCGCUCUCUCUUCAUG	-41.7	AGAAGAGAGAGAGCACCGCCU	novel_115*	GAGGUGCGCUCUCUCUUCAUG
novel_116	UUGACAGAAGAUAGAGGGCACAUGCGCUCAUCUGCAGAGACUCUGCAGUUGAGGGGUAUGUGUCCUCUAUUCCUCUGUCAUCG	-50.8	UUGACAGAAGAUAGAGGGCAC	novel_116*	GUCCUCUAUUCCUCUGUCAUCG
novel_117	UAUGGAUGAUUUGGGAUUAAUUUUCGACUGCGAUGUUGGUCGGUGCAUAAAUUAAUCCCAAUGCAUCCAUA	-31.2	UAUGGAUGAUUUGGGAUUAAU	-	-
novel_120	AAACUUUCUGGCUUUGGGCGUUGAAAAGGCUUUCUAGCUUUUGGCGUUGGAAAAUCCCAAACAAGACCAACACCAAAAGCCAGAAAGUCUUG	-36.1	AAACUUUCUGGCUUUGGGCGU	novel_120*	ACCAAAAGCCAGAAAGUCUUG
novel_121	UAUAAUGCGACUUUUUGAGAUUCUGGUGACGGAAUCCGGCGGAAGAAAUUGAGAUGAAAUCAUGAUUUGUUGCAGUUAAAAUGGUUUUUUAAUUGCAUAUUCGGAUUCAGCACCCUGAAAAACCCCUGGGACGGUUUCAUUGUGCAGAAAUUAGCUAUCAAACUUGGAUUCCAAUAAAUUACUGCCGGAUUUUCACCGGAAAAAAUCGCCGGAAAGACUUUCAAAAAGUCGCGUUAAAGAA	-82.7	UAUAAUGCGACUUUUUGAGA	novel_121*	UUCAAAAAGUCGCGUUAAAGAA
novel_122	UACCACUGAAAUUGUUGUUCGAAAUAACACCUGCAAUUCAUGGAUGUGUGCCGCCGUGGUAUGGUAUCCUUCAAUGUAUCACCAAUCUAACCUAGUCGCAGGGUUGCAACACAUGGUAUGGUGUUGGAUUUAUUGAGAAAUAAGCAAGUUGCACGGCUGGAUUUAUCGAACAAUAAUUUCAAUGGAAGA	-58.2	UACCACUGAAAUUGUUGUUC	-	-
novel_123	CAGGAAGUUAUGCAGUAGACUAGAUGCGCUGCUCGUAGGCCUUAUUCAAACAGCUAGGCUGCUUUGUCCUCCGAAUAUACGGAAGCCCCAAAAUGAGGAAAAUCCCAUCAAAGUGAAGGCACUGAGUAUCCUCAUUAGAGGCGUUCAACUGGUGAAAAUAUGUGAGAAAACCAGCCCUCUUAAUAUUCUAGUGCAUCUAGUCUACUGUAUAACUUCUUGC	-84.39	CAGGAAGUUAUGCAGUAGACU	novel_123*	UCUACUGUAUAACUUCUUGC
novel_124	UCAGGAGCUGCUCACAGGUGGGGACUGCACACAGGACUUGCUCAAACAAUGGAGCAGAGCUGUCUGUUAGAAAGCAGAAGCGCCCUAAUGGAGCAUAUUUCCAUCUGUGAUCAGUUCAUGAGC	-51.9	UCAGGAGCUGCUCACAGGUG	novel_124*	UCUGUGAUCAGUUCAUGAGC
novel_125	CAAGUGUUAGCCUCUCCCAAGGAUUUGGUACUGGGGUUACCCCAAAGCCUGCACAACCAUCUAUCUUUGAGAGAGGUCAACUCUUU	-34.7	CAAGUGUUAGCCUCUCCCAAGG	novel_125*	UUGAGAGAGGUCAACUCUUU
novel_126	UGCGCAGGAGAGACGACACCGUCUUUUAUAUAUCUCACCCUUUCUGUUCACUCACUUUGAGUGAGUUUGAGAUGAAUGAGUGGUAGAAGAUGUAUGAGGGCAGUGUCUUCUCUCUGCGCAUG	-55.2	AGUGUCUUCUCUCUGCGCAUG	novel_126*	UGCGCAGGAGAGACGACACCGU
novel_127	AUUUCUAGCUUUUGGUGUUGGAAAAGACUUCUAGCUUUGGUGUUGGAAAAUUUCAAACAAGACCAACACCAAAAGCUAGAAAGUCU	-37.9	AUUUCUAGCUUUUGGUGUUGG	novel_127*	AACACCAAAAGCUAGAAAGUCU
novel_128	ACGGAAAGGAAGCGGAGGGGCAGCGCAUCCAUGCCGAUAUUAUGGACGGGAUCAUAAACAUCUCGAUUGACGUACACUAUGUCCAGCUUCUGUUCAAUUUUUUCAUUUUCUCAGUUGUGUUAUGGAUAAUUUGAAUAAUGGGAAAAUGAAUUGAAGAGAACUCGACACAGUGGAAGCUAAGGGUUUACGGUGAGUGAGAGAUGUUGAGAUUGUUUGAGAUCCGUACUAAUAAUGGGUAUGAGCUCCUACUCCACCUCCUUUUCGUUC	-92.8	UACUCCACCUCCUUUUCGUUC	novel_128*	ACGGAAAGGAAGCGGAGGGGC
novel_129	UGGUCCUGAUGUCAAGAAAACCUUAGCCAGUCAUCUAUAUCGUCGUCUUGUUUCUUAUGGUCUGCGAGUAUUUCUAGACUGCCAGGAACUGC	-20.1	UUCUAGACUGCCAGGAACUGC	novel_129*	UGGUCCUGAUGUCAAGAAAAC
novel_130	CUGCCUGAGGAACCCUUUACUGGAUUAAGAAUAGGUCGCUUCCAUACAGAUUUCAGGAAAUAGUUAGUGCCUAUUCCAGGCUAUAGUAGGUGCCUGGAAUCUAUAUGCACGAGAUAUAUUCUCAAUCCAAUAAGGGGUUCCUCUAGCAGUC	-69.2	UAAGGGGUUCCUCUAGCAGUC	novel_130*	CUGCCUGAGGAACCCUUUACU
novel_131	UCAGGAUCUAUUGGCAGUGAUUAUGAGCAACACAAAACCUGUCUCACUUGGUGUCCU	-9.4	UCAGGAUCUAUUGGCAGUGAU	novel_131*	ACCUGUCUCACUUGGUGUCCU
novel_132	UUUGACCCAAAUAUCCACAUCAAGACUGAGUUUUCUUCCUCUGAAAACAAAACCCAGAAGACAAAUGUGGAUUUUCUGGUCAAAUC	-22.8	UGUGGAUUUUCUGGUCAAAUC	novel_132*	UUUGACCCAAAUAUCCACAUC
novel_133	CCCCUGCAGGCUGUAGCAGCCUUCCAAGUUGAGGCUCUGGAGGCCUGUCAGCUGCC	-23.2	UCUGGAGGCCUGUCAGCUGCC	-	-
novel_134	UUGGAUCUACCAAACGCUGAGAGGGAUCAAAUCUCUGUGCAUCUCAAGAGAUUUGAUCCCUCCGGUGCUUGGUAGAUCCAGAG	-55.8	CGGUGCUUGGUAGAUCCAGAG	-	-
novel_135	GUUAUAUAUCCUUCCUUGCUGCAACUUGAAGGAGGUAUAACAG	-13.4	AACUUGAAGGAGGUAUAACAG	-	-
novel_137	AACUUGGCUCUGAUACCAUGUUGAAUUUUCCAUGACACUUCAGAAUCAGGUUUG	-14	AACUUGGCUCUGAUACCA	-	-
novel_138	AUUGACGGGGAUGGGAUGCUUCUUGCUAGAGCUCCUCGUCCUCACGGUAU	-19	AUUGACGGGGAUGGGAUGCUUCUU	-	-
novel_139	UCUUUGAUUCCAUGUGACCGGGCUCUGGAGUUAUUCAGGCAGAGCCAGUAGUUUCGGAGGCUGGUCACAUGGAAUCAAAGAAUC	-53.8	UCUUUGAUUCCAUGUGACCGG	novel_139*	UCACAUGGAAUCAAAGAAUC
novel_140	GGAGCGACCUGGAAUCACAUGUGGGCUGCACCCUCCUGGGUUAUCUUGGGCAACAUGUGUUCUCAGGUCGCCCCUG	-38.8	UGUGUUCUCAGGUCGCCCCUG	-	-
novel_141	CUCCACCAAAAGCCCAAGGGGUGAGCUUAACCAGUUGUCACUUGUUGGGCAUUUGGCUAGUU	-25	UUGUUGGGCAUUUGGCUAGUU	-	-
novel_142	CGACCUGACAAAUCAUUCCCGGAAAGAUCAAGUCCUUGCAAACGGGUGAGGCGACCCAAGGAAGAGGGAAUGGUACCUGUCAGCUCGUU	-31.6	AAUGGUACCUGUCAGCUCGUU	-	-
novel_143	UAACUAAUGCAUUCAACUGUCCAAUCUUCUUAGGUAGUGGUCUUGUAAGAUUUCUUCUGACAAUUUCUUGCAACUGGAGUGUUAUUGUAAUCUCUUAAGAUGUUGUAAGAGCUAGUACUAAGAGCUUAUGAUAAGCCUUUUGUUGUCAGAAAUGUGUGAGGAGUGAAUGUCACAGGAUUGCCAUUUAGUAUAUUUGAACAGUUGAAUGAUAGUUA	-75.8	UAACUAAUGCAUUCAACUGUCCA	novel_143*	UGAACAGUUGAAUGAUAGUUA
novel_144	UGCCGUGGUUUGGCACGAUUCGAUGAGCAGGUAUGAAGAUUUUUAUGAGUAUAAAUGCAAUUGCACCGUGCCAAGCUGCGUGCAAC	-34.2	CCGUGCCAAGCUGCGUGCAAC	-	-
novel_145	UUUGUGGGGAGGAAAUAUGUCAUUGGAACAAGUCAAGCUCAAGUUUGCUUAGUGUCUUGCUGGUUUUUCAACUUUACCUUGGUUUCAGGCACGUUGUCCUGCUCGACUUGCUAGGCUCCUUGACAAACUGUCACAAUCCAAGGCACAGUUGGAACGCUAACAAGACAGGGAGCAAAUAUGACUUAACUUCUUUCAUUCACAUACUUCCUCCCCACGAACGAUGG	-95.5	CUUCCUCCCCACGAACGAUGG	novel_145*	UUUGUGGGGAGGAAAUAUGUC
novel_146	CUUGCGAGGGUAGGAAAAACUCAAUGAUGAUAUAUUUCUCGCUCACUGAUCUGCAGUUUUUCCCACUCCUCCCAAGCCCA	-23.4	UUUCCCACUCCUCCCAAGCCCA	novel_146*	CUUGCGAGGGUAGGAAAAACU
novel_147	AUGGACUGCCUUUAGCUUUAAAAAGUGCUUGGGGGUACUUCUUUUG	-10.4	AUGGACUGCCUUUAGCUUU	-	-
novel_148	UUACAUCUGGGCCACGGUGGUUUAUUGUUCAUCGUCUGUUUGUGAUAAACCAUCGUGCCGCAGAUGAUAAGAGC	-32.5	UUACAUCUGGGCCACGGUGGUU	novel_148*	UCGUGCCGCAGAUGAUAAGAGC
novel_149	UUGUUAAGAGAGCUCUUCGCAAGUGGAGAAGAGGAAAGUUCUCUUGAUUUUC	-16.2	UUGUUAAGAGAGCUCUUCGCA	-	-
novel_150	UGGCUUAUGGCAGUUCGUGAAGGUCACAGGGCAAGGACUAGUCUGCUGGUUGCUGCCACAGUCAACUGGAAGCCUCCCAAGUUAUUCUCAGCUGCAGCAUUCCGAGGUUAUUCAAUGUUGCAGACGAGAAUAUUAUGGGGACAGUCCAAUUGGUAACAACAGCCAGCCGAUUACACCUUGUAUGAGUGCCCCAACUGGUGUGAGUUUUAUGAACUGCCAUAAGCCAAAGC	-109.8	UGAACUGCCAUAAGCCAAAGC	novel_150*	UGGCUUAUGGCAGUUCGUGA
novel_151	UGUGGUAGAGAUGGCUGGCGAGGCCUUUCUUGACAUCGGGACCCCGCUUGUUAAUGAAAACGUCAUAUGCAUAGCCGUCUUUGCCAAAUC	-40	UGUGGUAGAGAUGGCUGGCGA	-	-
novel_152	AAAAUACGGGACACAAGACCCCAAGGGACGUGUCCUGUGACUUAG	-17.4	GACGUGUCCUGUGACUUAG	-	-
novel_153	AAACUGCGGAAGCAGCAGUGAGAAUCCCUGCUCUAAGCAGCAGCAAAAAUGGGCAGGAUUCUUACUGCCGCUUCCGUGGUUUUU	-49.9	ACUGCCGCUUCCGUGGUUUUU	-	-
novel_154	UCUGCGCAGAUGUACAGCUCUAUAUACUGAUACAUUGGUUGAUGACGAGAAGGCAAUGGAAAUAGCUGUUUUUCUGGGGGAACCAUUUCCAUUUCGAGUACCCAUUUCCAGAAGAGCAACCAUUUCCAUUUCUUCCGCUUCAUCUUUCAAUUUAUCAGCAUUUAGAGUUGUACACAAGUGCAGUUU	-79.7	UCUGCGCAGAUGUACAGCUCU	-	-
novel_156	UCCCACGGCUUUCUUGAACUUCUCAUUCGGAACUGUUAUCAGUGCGUCCGGCCGAUGCCCACAGAACUCAUCAUGAAGUUCAAGAAAGCCGUGGAAAA	-46.4	UCCCACGGCUUUCUUGAACUU	novel_156*	GUUCAAGAAAGCCGUGGAAAA
novel_157	UUUGGUAGCUGUUUGAUGAUACACACAUAUAAUAAUAAGUAACAAAGCUAAUAAGUAAAAAGACAUCACAAGCAGUUAUCAAGUA	-20.1	UUUGGUAGCUGUUUGAUG	-	-
novel_158	GAUGUUCCUGGACUAACUUCGUAAGAUCCGAAGCCACUACUCGCCCGCCUUCAAAUGCCCAAUAUGUACCUUUAGUGUUGGCAUCUCCGGAAGCUCGUCCACGAACAUCAC	-33.1	AAGCUCGUCCACGAACAUCAC	-	-
novel_159	AAGCUCAGGAGGGAUAGCGCCCACUGCAAAUUUCAAGUGGGGCUGGCGCUAUCCAUCCUGGGCUUCA	-39	AAGCUCAGGAGGGAUAGCGCC	-	-
novel_161	CCCAUAAAGUAGAAAGCACUACUAACAGCACUGGAGGGUGUAGUGUUUCCUACUUUAUGGA	-27.5	GUAGUGUUUCCUACUUUAUGGA	novel_161*	CCCAUAAAGUAGAAAGCACU
novel_162	UUUGGACUUCGUAUUUUGGGGUAAAUGUUUUGAAUCAAAAUGUUCACACCAAAAUACAAGUCAAAAUG	-22.9	UUUGGACUUCGUAUUUUGGGGU	-	-
novel_163	AAGCUUUUCAUGGCCAUCACGGUAUAGUUUAUAUCGCAGAUCUAUUCAGCCUGUUCACGGUACAGUUGAUGAUGUAGCUAUGUACAGUGAUUGCUGAAAAGCUUAU	-34.1	AAGCUUUUCAUGGCCAUCACGGU	-	-
novel_164	AGCUCUGGAGUGGCUGAGUGAUCUAUUUACAAGUUAACAGAUCUCAACACCCAACACUCCCAAGAGCUCUUC	-21	CAACACUCCCAAGAGCUCUUC	novel_164*	AGCUCUGGAGUGGCUGAGUGA
novel_165	ACCGCCGCCAUCCAAACAGAGUGGCCUCCCUCAACCUCACUCUGAUGGAUCUGAGCGGUUC	-21.9	UCUGAUGGAUCUGAGCGGUUC	-	-
novel_166	AGGAGACGCUCAUUGAAUGUGUCUGAGCCAACAAAAAGGUGCACUGUUUGUCGAAGUUCCUCGACAACUUCAAUAUGAAUUUUCCUUU	-21.9	AGGAGACGCUCAUUGAAUGUG	-	-
novel_167	UUGACGUGCCUCAAUUUGAAGACAUUGUUAGAGGAAUUCUAGCCCUGUGCUCUGAUUGAGCCGCGUCAAUAUCCCC	-28.6	UUGACGUGCCUCAAUUUGAAG	novel_167*	UUGAGCCGCGUCAAUAUCCCC
novel_168	CAGAAGAUAUGGCGGUAAGAGUUGUUCAAAAAACAAUGAGAGAACUUUUACUGCUAUAUCUUUUCCUUC	-29.7	UUUACUGCUAUAUCUUUUCCUUC	novel_168*	CAGAAGAUAUGGCGGUAAGAGUU
novel_169	CGCAGCGGCAGGUUGUGAUAGAAAACUCAGGCGUUGGUGGAUUUGAGGUUUUGCAUAGGGCCGCCAUUAACAACAAACCGCCUUAUGUUUUGUAUCGGAACCUGUCACUGUUUC	-46.2	UAUCGGAACCUGUCACUGUUUC	-	-
novel_170	UAGUGUAGAUCCAUAUUAACCCCAGAUCUAACAAUGCUGAGAGGGAUCAAAUCUCUGAAGGUGCAAACCUUUUUUUUUUUAGUGCAAAACUUGAGGAAAUGUUUGCACCUCGGGUGAUCCCUCUCGGUGCUUGAUAGAUCGAGGUUAAGAUGGAUCUACGCUGGU	-88.5	UUAAGAUGGAUCUACGCUGGU	-	-
novel_171	UCAACGGCUAAGAUUAGAUCUCAGCUCUCCUUGAUCAAAGGUGGAGAUCUAAUCUCCCAUUGACC	-24.1	UCAACGGCUAAGAUUAGAUCU	-	-
novel_172	UUUACCAUGUCAAGAUCCUGUUUUACUGGGUUAUUACCCUUUAAGCUGAUAGGUUCCUGACAUGGUAGAACACUGG	-31.5	CUGACAUGGUAGAACACUGG	novel_172*	UUUACCAUGUCAAGAUCCUG
novel_173	UCCCGGAAUCUGAUGGACAGGAGUGAGGUCAAAAAAUUGACUUUACUCCUGUCUGUCAGAUUCUGGAAUAUUCC	-50.9	UCCCGGAAUCUGAUGGACAGG	novel_173*	CCUGUCUGUCAGAUUCUGGAAUAUUCC
novel_174	GAGGUGAUUUUCUCUUUCAAUUAUGCCAUUUAUUCUAUCUGGAGAGAGGCUUCAUGAUGAACAGAAGCAGUGAUACGACUUCAACCGUAAUCAAAAGUGGAGAGAAGUAUUUGUUUUCGCUUCUUUCCAGUUGUGAUUUUAAACGUUGGAUCGUAUUGUCGCUUUCGUUUGAGAGGACAUCAUGACAGCUCUUAUUUCAAGUGACGAGUUAUGCAUAACUGGGAGAGAAAAUUGCUACAU	-89.9	CUGGGAGAGAAAAUUGCUACAU	-	-
novel_175	AGUCAUUCCCAGGGUAUUUAAUGCCUGAGGAUAUGCACGCGAAAUAACACGCGAAAGGCAAAAUAUUAUUGAAUGCCGAAACUACCCGCUCUCAUGUUAUCGCGUUAACCAGCGUGCAUAUCCCCGGGCAUUAAAUACCCUGGGGAUGGCUGG	-84.76	AAAUACCCUGGGGAUGGCUGG	-	-
novel_176	ACGCUUCCGGACUCUGUUGGGAACCUAGCAGGCCUCCAACAUCUGGACUUGGGCGUGUGCUACGCUCUGCAGACGCUUCCGGACUCGGUUGGGAACCUAGCAGGCCUCCAACAUCUGGACUUGAGCG	-57.2	ACGCUUCCGGACUCUGUUGGG	novel_176*	UCCAACAUCUGGACUUGAGCG
novel_177	UGCGCAGGGGAGACGGCACCGUCUUUAUAUAUCUCAUCCCUCGUCUUCACUCGGUUCGAGAUUGAGAUGAAUGAGCAGUAGAUGUAUGAGGGCAGUGUCGUUUCUCUGGGCAUG	-54.3	UGCGCAGGGGAGACGGCACCGU	novel_177*	AGUGUCGUUUCUCUGGGCAUG
novel_181	UUGUCCAAUCUGUGUGAAUGCAUUAAAAAUCAUUGGGAAAACAUAUGACACAUGUUAGAUGUAAUAGAGUUUGUUUUUUGUUGUCCGAAUGAUUUUUAAUGCUUUCACAUAGCUUGGACAAGC	-55.2	UUGUCCAAUCUGUGUGAAUGC	-	-
novel_182	GCAAUGACCCCAUACCUAAGAAGACACUAUAAGAGAUAUAGAGCUGCCUAGGGUAUCUUCUUAGGUCUGGGUGCAUUGCAG	-36.3	UUAGGUCUGGGUGCAUUGCAG	-	-
novel_183	UUUCUAGCUUUUGGUGUUGGUCUUGUUUGAAAUUUUCCAACACCAAAGCUAGAAGUCUUUUCCAACACCAAAAGCUAGAAAUC	-33.1	UUUCUAGCUUUUGGUGUU	novel_183*	CACCAAAAGCUAGAAAUC
novel_184	CAGCAACAGCAAUCUCAGUUGUAUACCAUGAACCAUGCCGUCAAAAUUUUGAGGUUCAGGGUAAAUAACCGAGAUUGCUUUUGCUGAA	-41.7	ACCGAGAUUGCUUUUGCUGAA	-	-
novel_185	UGUCACUCCACUCCAUUUCUUCCCUGUUCUAAUUUGUUGACGGGGCAUUUGAGUUCACCCAAAGAUAUGGAGUGGGGUGGUAGCAUC	-34.4	UGUCACUCCACUCCAUUUCUU	novel_185*	UAUGGAGUGGGGUGGUAGCAUC
novel_186	AAGAAGAGAGGGAGCACAGCUCCUCCACUGACAUUUCUUUCCUCUGACAUUUGUUUCCUUUCUCGUCAGAACUGGGGCUGUGCUCUCUCUCUUCUG	-48.85	CUGUGCUCUCUCUCUUCUG	novel_186*	AAGAAGAGAGGGAGCACA
novel_188	AGGAGAAGAUAUAGCAGUGUAAGUUCACUGUUUGGAGAACAUUGAUCACACUUUGACUCCUAUAUCUUUUCCUUCUGGCACUUCUACUGCUAUAUCUUUUCCUUC	-36.8	UACUGCUAUAUCUUUUCCUUC	-	-
novel_189	UUCUGGUCUUUGUAGUGUUCCAACACAUCUCAUAUCGAUUGCUAAUACAGCAUACAAUAAUAUCAGAGGUGGUGGAACACCUCAAAUACCAGAAAU	-36.9	UUCUGGUCUUUGUAGUGUUCC	-	-
novel_190	UCAAACAGCAUCCGUUCAUAUUGCCAUUUUAUAUGCAAACAAUGAGCAAUUCACUUGGUGCUUGGAUGAACUCGA	-15.7	UUGGUGCUUGGAUGAACUCGA	novel_190*	UCAAACAGCAUCCGUUCAUAU
novel_191	UCUUUGAUUCCAUGUGACCAGCCUCCGAAACUACUGGCUCUGCCUGAAUAACUCCAGAGCCCGGUCACAUGGAAUCAAAGAAUU	-40.9	UCUUUGAUUCCAUGUGACCAG	novel_191*	UCACAUGGAAUCAAAGAAUU
novel_192	UGAGGACACUUGUAUGACACAUGUUUGGCACGUGUCCUCAAGACACCUGUCAAACGUGUGUCCUACACAUGCCCUCACC	-43.1	UGAGGACACUUGUAUGACACA	-	-
novel_193	UUGUGCAUUCGGUCUAUUCAAUGAAAAAAUAGUGAAGUUAACUGUUGAUUCGUCAAAUAGCCCGAACGCACAAUUGAU	-29.3	UUGUGCAUUCGGUCUAUUCAA	novel_193*	UAGCCCGAACGCACAAUUGAU
novel_194	CAUUUAAAUCCAGGUUUGAUGAGGUUGCGAAGCUGGAGGUUACAUAUUUCAAGUUCCAAUAUUUGAUACGUUUGCCGUUGUAUGAACUAGAGAUGUGUUUGCAAACUUGAGGUGCAUAUGAGACCUGGGUUUAGAUGUG	-46.7	UGAGACCUGGGUUUAGAUGUG	-	-
novel_195	GGAUGCAAAGGGUUUACCGACCAUGUCCACGGGCCGCUGGGUCUCGGUCGAUAAACCUCUGCAUCCAG	-34.2	UCGAUAAACCUCUGCAUCCAG	-	-
novel_197	UAAUGCUUCACCCUCAAUGCCCAAUUUUUAUUUCAACAAUUUCACUUGUGCACAGAUUGGGCAGUGAGGGUGAAUCAUUACA	-36.6	UAAUGCUUCACCCUCAAUGCCC	-	-
novel_198	ACAGGAUCAUGGAGAGCACAUACACCUCAAACGCAGAGUCCCGACAUGUGAGUGGAUGUGCUCUCUAUAUUCUGUCG	-32.2	UGUGCUCUCUAUAUUCUGUCG	-	-
novel_200	AGAAGAAAGAGAGCAAGCUUUGCAAUAUUAAAAUGCUUCUCAAUUCUUUUAGCUUUUAGAGGAAUAAUAUUUUGAGAGUGUUAUAAAAGAGUAGAGAAUUAUUUUAAUAAGACAAGGCUGUGCUUUCUCUCUUCUCU	-54.3	AGGCUGUGCUUUCUCUCUUCUCU	-	-
novel_201	GGGUUUUAUAAUGUUCUGCUUUAAGGGUUUUCUAAAUUUAUGAAAGAAGCUCGAGGAUUAUAUGCCCUG	-17.1	GCUCGAGGAUUAUAUGCCCUG	-	-
pma-miR159a	GAUGUGUUGGAGCUCCCUUCAGUCCAACCAAAGCUUGUGCAGCGGUGGUUCAGCUGCUGAUUCAUGCAUUCUACUUCCCUGUCCGUGACUCUCCAGCAGCCUGAACAAAUCAAUCAAUCGACCUGCAUGACAGGAUAGUGGUGUGCAUGACGCAGGAGAUGUACUGUCACUAAACACGCAUUUCUUGGAUUGAAGGGAGCUCCACUUAUC	-	UUGGAUUGAAGGGAGCUCCA	-	-
pma-miR159b	UUACGGGGAGCUUUCUUCAGUCCAACGAAAGGCCGUAUAGGGAUGAUUCAACUGCUGGUUCAUGGACUCUACUAUCUUGUAAUCCUCGAGGUUCAGUAUUGGCGGCAAGAUAAUGGUGUGCAUGACACGGGAGUCGUAUUGCCACUACGCUGUUUUUACUUGGAUUGAAGAGAGCUCCCAGAAA	-	UUGGAUUGAAGAGAGCUCCC	-	-
pma-miR159c	GAUGUGUGAAUGAUGCGGGAGCUGAUUUUGUCCAGGAAAUGUCUUUUCCUUGGAUUGAAGGGAGCUCCCUUAUGUAGCAUACAUU	-	CUUGGAUUGAAGGGAGCUCCC	-	-
pma-miR166a	UUGAUUGAGGGGAAUGUUGUCUGGCUCGACUUCAUCCGGAUUUGGGCUCCAAUGUUCGGAUGCCGUCGGACCAGGCUUCAUUCCCCCCAAUCGG	-	UCGGACCAGGCUUCAUUCCCC	-	-
pma-miR166c	ACCAAUCGAAUCCGGACCAGGCUUCAUCCCAGGCAUCUGGACCCAAUCGACAGCAGCUCCUUUAGCCUUUGAAAGGAACUCUGUCAAGGUCUCCUCUGCUAUAGACAGGAGUCCAGCGGGGCUAGCAUCUCUUGGGGGAUGCUGAGGUGUUGGAUUAUGUUGGU	-	CCGGACCAGGCUUCAUCCCAG	-	-
pma-miR319	GAUAAGUGGAGCUCCCUUCAAUCCAAGAAAUGCGUGUUUAGUGACAGUACAUCUCCUGCGUCAUGCACACCACUAUCCUGUCAUGCAGGUCGAUUGAUUGAUUUGUUCAGGCUGCUGGAGAGUCACGGACAGGGAAGUAGAAUGCAUGAAUCAGCAGCUGAACCACCGCUGCACAAGCUUUGGUUGGACUGAAGGGAGCUCCAACA	-	UUGGACUGAAGGGAGCUCC	-	-
pma-miR390	AAUUAUGAAGCCCAGGAUGGAUAGCGCCAGCCCCACUUGAAAUUUGCAGUGGGCGCUAUCCCUCUGAGCUUUGUAAUU	-	AAGCCCAGGAUGGAUAGCGCC	-	-
pma-miR396	GAAUCUUGUCAUACUUUUCCACAGCUUUCUUGAACUUUACGUGUACGGGACGAGGAGAUUCUGAUUUCUACGUCUGCGAUUAAAGUUCAAGAAAACUGUGGGAAAGCAUGGUAGGAUUC	-	UUCCACAGCUUUCUUGAACUU	-	-
pma-miR408	GAGACAGGGACGAGUUAGGGCAUGGGAGUUGCAUAUGCAGAAACGUCUGCUUCUGCCAUUCUUAUGCACUGCCUCUUCCCUGGCUC	-	AUGCACUGCCUCUUCCCUGGC	-	-
pma-miR482a	GAGGUGUGGAAGGAUAGGGUAAGACUAAGGUUAAGGAGAAACUCUGCUUCAUUAAUUCUCUGCUCCAGUCUUCCCUACUCCUCCCAUUCCUU	-	UCUUCCCUACUCCUCCCAUUCC	-	-
pma-miR482c	AGGAGUGGGAGGGUAGGAGAAGGCUCUGUGGUGAGGUCUCAGUCAUAAUCUCAUCAGUCUUCCCUAUUCCUCCCAUUCCU	-	UCUUCCCUAUUCCUCCCAUU	-	-
pma-miR482d	GAGGUGUGGAAGGAUAGGGUAAGACUAAGGUUAAGGAGAAACUCUGCUUCAUUAAUUCUCUGCUCCAGUCCUCCCUACUCCUCCCAUUCCUU	-	UCCUCCCUACUCCUCCCAUU	-	-
pma-miR946a-3p	CAGAGUGUAUGGAUGUGGAUAGAGAAGGGUUAGUAAACGGUAGAAAACCCAUUUAUUGUAUGUCAUUGGCUGUUCGAGAUUAAGCAGCUGUAAUUCGAUGGCCAUACUCAUUAAAUGGGUUGGCUGUUUGCUCUGUACCAGCCCUUCUCCUAUCCACAAUUGUACUAGUUUG	-	CAGCCCUUCUCCUAUCCACAA	-	-
pma-miR946a-5p	CAGAGUGUAUGGAUGUGGAUAGAGAAGGGUUAGUAAACGGUAGAAAACCCAUUUAUUGUAUGUCAUUGGCUGUUCGAGAUUAAGCAGCUGUAAUUCGAUGGCCAUACUCAUUAAAUGGGUUGGCUGUUUGCUCUGUACCAGCCCUUCUCCUAUCCACAAUUGUACUAGUUUG	-	UGUGGAUAGAGAAGGGUUAGU	-	-
pma-miR947	ACGCCUAAGGCGCAGCAGCAGAUUCUGAUAGAAGACUCAGGCAAAGCAUUUGUUGUUGGCAGGUUGAAUGCUUUCGGCAGAACCACCAAUAACAAGGGGGGCGCCUGGUGUCUUGCAUCGGAAUCUGUUACUGUUUCCUAGGCGU	-	CAUCGGAAUCUGUUACUGUUUC	-	-
pma-miR949	AGAGCCUCUCCGGGAAUCCAAUGCGCCUUCCUCUUGAACGCCUUUCAACGCGCGUGCUGUGCGUGAAAACGCGUUUAGGAGGAAGGUGUAUUGAUUUCCGGGGAAGCCCU	-	UCUCCGGGAAUCCAAUGCGCC	-	-
pma-miR950a	GGAAGGUGAUCUUUACAUCAGGUCCUCGGUGGUUUAUUGCUCAUCGUUUGUUUAUAAUAAACCAUCGUGGAGCCGAUGAAAAGAGCACCUCC	-	UCAGGUCCUCGGUGGUUUAU	-	-
pma-miR951	GAAGCGAUGGUGUUCUUGACGUCUGGACCACGAGGGUUUGCUUUACGUUGGGCAUGAAGAAACAAUCAUCUACCGCGGUUCAGUCAUCAAGAACACCUUUGCUUU	-	UGUUCUUGACGUCUGGACCAC	-	-
pma-miR952a	GAACCAGUAGCGUAUUGAACAGAGCAUGCCGUUGGUUGAGUAAGUACGUCAAGGGACGAAACAGAAUUAAUUUUCAUUAACAUUUUAUUAACCUUCAACUCUGCCUUGGCCUAGGGCAGUUCCUGAAGGUCACAUUGACUGGGGCGUGAUACAACGCGUAGUCCGCUGGUUGCUGCGACCAUUGGGACUCCCCCAGCCUAUUCUCAGCUGCAACAUUCGCAAGUUAUUUACAGUGUUGCAGCCGAGAAUAAAAUGGGAAGAGUCAAAAGCGUGGCAACAACCAGCCAAUUACGCUUUGUAUCAGCGCCCCAACUGGUGUGAGCUUCGGGAAUUGCCAUAUGCCAAGCCAGAUUUGCAUGCUAAUAAAACAUUAUUCGAAAUUAAUUGCGUUUUGUUGGU…	-	AACAGAGCAUGCCGUUGGUU	-	-
pma-miR1311	GUAGGAACAGGCGGGCUGGCAUAACUCCGCCCAUAUUUUACUGUCAGAGAUGGUCAGAGUUUUGCCAGUUCCGCCCAUUCCUACUG	-	UCAGAGUUUUGCCAGUUCCGCC	-	-
pma-miR1312	UCCCCCAAAACAUCCAUAUCGCUAUAUCUCUCCUAAUUAGGUUGAAUCGAAACAGCCAACACUUUCAGUUGAUUCAAAUAUUAGUUUGUUUCUGCAUAAUUUGGAGAGAAAAUGGCGACAUAGAUGUUUUCGGCGAU	-	UUUGGAGAGAAAAUGGCGACAU	-	-
pma-miR1313	AUGGUAUUCUACCACUGAAAUUAUUGUUCGAAAUAACACCUGCAAUUCAUGGAUGUAUACUGCCGUGGUAUGGUAUCCUACAGUGUAUCCCCAGUCUAACCUAGUUGCAGGGUUGCAACACAUGGCAUGGUGGGGGAUCUACUGGGCAAUAACCAAGUUGCAUGGGUGUAUUUAUCCAACAAUAAUUUCAGUGGAAGACUUCCAUCGAU	-	UACCACUGAAAUUAUUGUUCG	-	-
pma-miR1314	AAUUCCAAUUCCAAUUGAUAACAUGUUAGUUAGCUGAAGAGAUUCUUCAACAUUAGAGGCCAAUAUAGAAUAAUAUUCUUAUUCUUAAUCGGCCUUGAAUGUUAGGAGAACGUUUUCCUCUACCUAAGCAUGCUAUCUCAAAGGAGUUUAAGGAGUGG	-	UCGGCCUUGAAUGUUAGGAGAA	-	-
pma-miR1315	GUCAAGGAUUUGGAGGCCCGUCAGGUUCCCAACCGAGUCCGGGACCAUCUGCAGACUGGAGCACCAGCCCAGGACAAGGCUUUGGAGGCCGGUCAGGUUCCCAACCGAGUCCGGGACCAUCUGCAGACUGGAGCACUCUUCCAGGUCAAGGAUUUGGAGGCCUGUCAGGUUCCCAACCGAGUCCGGGACUAU	-	UGGAGGCCUGUCAGGUUCCCA	-	-
pma-miR1316	GGCAGAUCCAGAAUAAGAACAAAUUGGGCAAUGAAGGUGUAAAAGAAAAGAUCUUCCAUACACAAACCAUUGGAAUCCUUCUUAUUCUGCAAUUGGAUUGGGCAAUGAA	-	UCCAUACACAAACCAUUGGAA	-	-
