# Supplementary material for: Uncovering miRNA-mRNA Regulatory Modules in Developing Xylem of Pinus massoniana via Small RNA and Degradome Sequencing
Source: Int J Mol Sci. 2021 Sep 21;22(18):10154. doi: 10.3390/ijms221810154 (PMC8472836; doi:10.3390/ijms221810154)
Supplement: Supplementary file 1 [file ijms-22-10154-s001.zip › ijms-1365557-supplementary/Table S2.xlsx]

## Sheet: miRNA expression
	miRNA readcount				miRNA TPM
miRNA name	PM1_X.readcount	PM2_X.readcount	PM1_XP.readcount	PM2_XP.readcount	PM1_X.tpm	PM2_X.tpm	PM1_XP.tpm	PM2_XP.tpm
novel_1	15408	28942	536	796	22286.3	108123	3780.37	6540.51
novel_2	27692	6070	2438	1955	40054	22676.6	17195	16063.7
novel_3	29656	9981	1089	968	42894.7	37287.5	7680.64	7953.79
novel_4	16123	10518	645	374	23320.5	39293.6	4549.14	3073.05
novel_5	6498	2259	2494	2628	9398.77	8439.28	17590	21593.6
novel_6	105	82	15	22	151.873	306.339	105.794	180.768
novel_7	12820	4063	4846	4665	18543	15178.7	34178.5	38331
novel_8	19880	3903	338	471	28754.6	14581	2383.89	3870.08
novel_9	15346	4911	1057	1046	22196.6	18346.7	7454.95	8594.69
novel_10	14892	1763	1050	892	21539.9	6586.3	7405.58	7329.32
novel_11	7938	12492	440	623	11481.6	46668.2	3103.29	5119.02
novel_12	8454	6189	2590	4412	12227.9	23121.1	18267.1	36252.2
novel_13	7788	9141	249	498	11264.6	34149.4	1756.18	4091.93
novel_14	9697	3228	1101	981	14025.8	12059.3	7765.28	8060.61
novel_15	13147	2003	282	348	19015.9	7482.9	1988.93	2859.42
novel_16	10178	2108	800	415	14721.6	7875.16	5642.35	3409.94
novel_17	4985	5740	684	813	7210.35	21443.8	4824.21	6680.2
novel_18	4373	5211	80	140	6325.15	19467.5	564.235	1150.34
novel_20	3756	5605	2649	1353	5432.72	20939.4	18683.2	11117.2
novel_21	9685	1147	1554	855	14008.5	4285.02	10960.3	7025.3
novel_23	4799	4606	758	854	6941.32	17207.3	5346.12	7017.08
novel_25	6109	2341	582	774	8836.12	8745.62	4104.81	6359.74
novel_27	6948	929	1439	894	10049.7	3470.6	10149.2	7345.75
novel_28	5814	2566	387	411	8409.43	9586.18	2729.48	3377.07
novel_29	1134	151	13	8	1640.23	564.113	91.6881	65.7338
novel_32	7400	390	43	35	10703.4	1456.98	303.276	287.585
novel_34	3818	491	205	244	5522.39	1834.3	1445.85	2004.88
novel_35	66	6	42	33	95.463	22.4151	296.223	271.152
novel_38	2560	1333	104	173	3702.81	4979.88	733.505	1421.49
novel_39	242	575	214	218	350.031	2148.11	1509.33	1791.25
novel_40	128	324	47	71	185.14	1210.41	331.488	583.387
novel_41	3182	402	400	292	4602.48	1501.81	2821.17	2399.28
novel_42	583	200	914	416	843.257	747.169	6446.38	3418.16
novel_43	2185	1915	256	200	3160.41	7154.14	1805.55	1643.34
novel_45	865	47	61	64	1251.14	175.585	430.229	525.87
novel_46	1942	490	486	401	2808.93	1830.56	3427.73	3294.91
novel_47	670	691	437	517	969.095	2581.47	3082.13	4248.05
novel_48	371	141	101	89	536.618	526.754	712.346	731.288
novel_50	378	315	12	13	546.743	1176.79	84.6352	106.817
novel_51	1876	334	142	208	2713.46	1247.77	1001.52	1709.08
novel_52	1503	168	134	136	2173.95	627.622	945.093	1117.47
novel_54	1609	419	157	150	2327.27	1565.32	1107.31	1232.51
novel_55	625	3	904	703	904.006	11.2075	6375.85	5776.36
novel_57	1465	235	48	23	2118.99	877.924	338.541	188.985
novel_58	767	271	9	7	1109.4	1012.41	63.4764	57.5171
novel_59	976	181	243	241	1411.7	676.188	1713.86	1980.23
novel_60	251	425	13	35	363.049	1587.73	91.6881	287.585
novel_62	783	236	254	188	1132.54	881.66	1791.44	1544.74
novel_63	412	382	10	10	595.921	1427.09	70.5293	82.1672
novel_64	570	139	35	29	824.454	519.283	246.853	238.285
novel_65	881	219	209	173	1274.29	818.15	1474.06	1421.49
novel_66	819	563	31	23	1184.61	2103.28	218.641	188.985
novel_67	721	92	171	150	1042.86	343.698	1206.05	1232.51
novel_68	997	60	59	30	1442.07	224.151	416.123	246.502
novel_69	64	98	37	43	92.5702	366.113	260.958	353.319
novel_70	483	256	327	248	698.616	956.377	2306.31	2037.75
novel_71	694	130	198	215	1003.81	485.66	1396.48	1766.6
novel_72	840	138	84	70	1214.98	515.547	592.446	575.171
novel_74	685	477	55	57	990.791	1782	387.911	468.353
novel_75	792	68	128	95	1145.56	254.038	902.775	780.589
novel_76	24	9	1	0	34.7138	33.6226	7.05293	0
novel_77	0	0	3	1	0	0	21.1588	8.21672
novel_78	385	75	249	250	556.868	280.188	1756.18	2054.18
novel_79	841	133	27	25	1216.43	496.867	190.429	205.418
novel_80	645	148	102	68	932.934	552.905	719.399	558.737
novel_82	329	46	426	185	475.869	171.849	3004.55	1520.09
novel_83	136	138	6	9	196.712	515.547	42.3176	73.9505
novel_84	10	24	3	6	14.4641	89.6603	21.1588	49.3003
novel_85	12	23	12	15	17.3569	85.9245	84.6352	123.251
novel_87	286	14	124	140	413.673	52.3018	874.564	1150.34
novel_88	330	35	139	73	477.315	130.755	980.358	599.821
novel_89	151	111	31	17	218.408	414.679	218.641	139.684
novel_90	143	29	137	51	206.837	108.34	966.252	419.053
novel_91	172	83	53	69	248.782	310.075	373.805	566.954
novel_92	98	11	136	134	141.748	41.0943	959.199	1101.04
novel_93	266	2	119	98	384.745	7.47169	839.299	805.239
novel_94	274	43	29	31	396.316	160.641	204.535	254.718
novel_95	65	121	26	18	94.0166	452.037	183.376	147.901
novel_96	245	39	44	58	354.37	145.698	310.329	476.57
novel_97	234	98	31	40	338.46	366.113	218.641	328.669
novel_98	134	102	3	2	193.819	381.056	21.1588	16.4334
novel_99	232	5	54	50	335.567	18.6792	380.858	410.836
novel_100	104	46	12	7	150.427	171.849	84.6352	57.5171
novel_101	112	23	10	9	161.998	85.9245	70.5293	73.9505
novel_102	49	4	2	1	70.8741	14.9434	14.1059	8.21672
novel_103	125	32	72	64	180.801	119.547	507.811	525.87
novel_104	204	35	1	2	295.068	130.755	7.05293	16.4334
novel_105	54	58	8	4	78.1061	216.679	56.4235	32.8669
novel_106	67	77	0	0	96.9095	287.66	0	0
novel_107	109	47	14	3	157.659	175.585	98.7411	24.6502
novel_108	68	12	24	16	98.3559	44.8301	169.27	131.468
novel_109	29	12	82	30	41.9459	44.8301	578.34	246.502
novel_110	12	132	3	4	17.3569	493.132	21.1588	32.8669
novel_111	0	23	0	2	0	85.9245	0	16.4334
novel_112	29	51	14	18	41.9459	190.528	98.7411	147.901
novel_113	80	18	7	9	115.713	67.2452	49.3705	73.9505
novel_114	63	5	10	6	91.1238	18.6792	70.5293	49.3003
novel_115	53	0	2	8	76.6597	0	14.1059	65.7338
novel_116	50	9	13	9	72.3205	33.6226	91.6881	73.9505
novel_117	23	36	18	7	33.2674	134.49	126.953	57.5171
novel_120	46	22	0	0	66.5349	82.1886	0	0
novel_121	4	13	0	1	5.78564	48.566	0	8.21672
novel_122	13	3	16	14	18.8033	11.2075	112.847	115.034
novel_123	0	0	11	26	0	0	77.5823	213.635
novel_124	42	6	0	0	60.7492	22.4151	0	0
novel_125	28	3	3	1	40.4995	11.2075	21.1588	8.21672
novel_126	15	3	4	5	21.6961	11.2075	28.2117	41.0836
novel_127	11	8	7	5	15.9105	29.8868	49.3705	41.0836
novel_128	13	10	1	0	18.8033	37.3585	7.05293	0
novel_129	7	13	1	0	10.1249	48.566	7.05293	0
novel_130	12	2	0	0	17.3569	7.47169	0	0
novel_131	3	9	1	0	4.33923	33.6226	7.05293	0
novel_132	9585	1132	1507	825	13863.8	4228.98	10628.8	6778.8
novel_133	16	17	4	2	23.1426	63.5094	28.2117	16.4334
novel_134	5	4	0	1	7.23205	14.9434	0	8.21672
novel_135	3	10	0	0	4.33923	37.3585	0	0
novel_137	6	19	5	2	8.67846	70.9811	35.2647	16.4334
novel_138	21	28	743	761	30.3746	104.604	5240.33	6252.93
novel_139	123	11	9	12	177.908	41.0943	63.4764	98.6007
novel_140	0	44	4	0	0	164.377	28.2117	0
novel_141	14	0	7	0	20.2497	0	49.3705	0
novel_142	13	8	1	0	18.8033	29.8868	7.05293	0
novel_143	69	16	24	17	99.8023	59.7735	169.27	139.684
novel_144	142	7	14	16	205.39	26.1509	98.7411	131.468
novel_145	23	51	1	0	33.2674	190.528	7.05293	0
novel_146	3034	868	419	436	4388.41	3242.71	2955.18	3582.49
novel_147	0	1	15	2	0	3.73585	105.794	16.4334
novel_148	582	68	86	78	841.811	254.038	606.552	640.904
novel_149	25	1	7	1	36.1602	3.73585	49.3705	8.21672
novel_150	45	9	28	26	65.0884	33.6226	197.482	213.635
novel_151	107	307	24	25	154.766	1146.9	169.27	205.418
novel_152	0	0	7	3	0	0	49.3705	24.6502
novel_153	11	0	7	7	15.9105	0	49.3705	57.5171
novel_154	5	2	1	1	7.23205	7.47169	7.05293	8.21672
novel_156	19	19	8	2	27.4818	70.9811	56.4235	16.4334
novel_157	2	1	13	5	2.89282	3.73585	91.6881	41.0836
novel_158	13	3	0	0	18.8033	11.2075	0	0
novel_159	45	5	3	4	65.0884	18.6792	21.1588	32.8669
novel_161	1	49	0	30	1.44641	183.056	0	246.502
novel_162	32	16	37	31	46.2851	59.7735	260.958	254.718
novel_163	74	0	0	3	107.034	0	0	24.6502
novel_164	2757	609	432	308	3987.75	2275.13	3046.87	2530.75
novel_165	7	44	0	1	10.1249	164.377	0	8.21672
novel_166	0	16	0	0	0	59.7735	0	0
novel_167	85	74	0	1	122.945	276.453	0	8.21672
novel_168	656	979	483	501	948.845	3657.39	3406.57	4116.58
novel_169	21131	4939	3364	2900	30564.1	18451.3	23726.1	23828.5
novel_170	11	19	1	2	15.9105	70.9811	7.05293	16.4334
novel_171	4	0	9	25	5.78564	0	63.4764	205.418
novel_172	2357	397	3843	4266	3409.19	1483.13	27104.4	35052.5
novel_173	92	37	61	50	133.07	138.226	430.229	410.836
novel_174	259	80	56	43	374.62	298.868	394.964	353.319
novel_175	116	0	13	24	167.784	0	91.6881	197.201
novel_176	550	1807	103	95	795.525	6750.67	726.452	780.589
novel_177	6	0	0	1	8.67846	0	0	8.21672
novel_181	221	165	331	502	319.657	616.415	2334.52	4124.8
novel_182	18	17	0	2	26.0354	63.5094	0	16.4334
novel_183	5	1	5	3	7.23205	3.73585	35.2647	24.6502
novel_184	10	146	0	0	14.4641	545.433	0	0
novel_185	30	9	3	2	43.3923	33.6226	21.1588	16.4334
novel_186	27	12	8	5	39.0531	44.8301	56.4235	41.0836
novel_188	20	10	1	6	28.9282	37.3585	7.05293	49.3003
novel_189	0	4	0	0	0	14.9434	0	0
novel_190	429	197	141	107	620.51	735.962	994.463	879.19
novel_191	136	3	3	5	196.712	11.2075	21.1588	41.0836
novel_192	11	44	0	1	15.9105	164.377	0	8.21672
novel_193	606	505	124	97	876.524	1886.6	874.564	797.022
novel_194	13	17	0	0	18.8033	63.5094	0	0
novel_195	1057	778	109	105	1528.86	2906.49	768.77	862.756
novel_197	79	23	5	2	114.266	85.9245	35.2647	16.4334
novel_198	9	0	0	0	13.0177	0	0	0
novel_200	7	21	2	0	10.1249	78.4528	14.1059	0
novel_201	30	26	1187	713	43.3923	97.132	8371.83	5858.52
pma-miR159a	18391	6444	2825	1851	26600.9	24073.8	19924.5	15209.2
pma-miR159b	4	0	2	1	5.78564	0	14.1059	8.21672
pma-miR159c	3185	1004	1024	635	4606.82	3750.79	7222.2	5217.62
pma-miR166a	507	356	169	106	733.33	1329.96	1191.95	870.973
pma-miR166c	0	0	1	0	0	0	7.05293	0
pma-miR319	1223	367	716	583	1768.96	1371.06	5049.9	4790.35
pma-miR390	3	0	0	0	4.33923	0	0	0
pma-miR396	32045	16713	6945	3886	46350.2	62437.2	48982.6	31930.2
pma-miR408	4	8	3	0	5.78564	29.8868	21.1588	0
pma-miR482a	5643	1143	909	806	8162.09	4270.07	6411.12	6622.68
pma-miR482c	2763	207	169	140	3996.43	773.32	1191.95	1150.34
pma-miR482d	26	2	3	2	37.6067	7.47169	21.1588	16.4334
pma-miR946a-3p	10588	4418	179	254	15314.6	16505	1262.47	2087.05
pma-miR946a-5p	1539	1164	58	45	2226.02	4348.52	409.07	369.753
pma-miR947	9248	8782	2543	2207	13376.4	32808.2	17935.6	18134.3
pma-miR949	3566	3932	343	494	5157.9	14689.3	2419.16	4059.06
pma-miR950a	6	3	0	4	8.67846	11.2075	0	32.8669
pma-miR951	241143	57752	75013	63522	348792	215753	529062	521943
pma-miR952a	3	0	0	0	4.33923	0	0	0
pma-miR1311	3758	1243	326	404	5435.61	4643.66	2299.26	3319.56
pma-miR1312	282	122	13	13	407.888	455.773	91.6881	106.817
pma-miR1313	225	6	92	67	325.442	22.4151	648.87	550.521
pma-miR1314	519	156	344	190	750.687	582.792	2426.21	1561.18
pma-miR1315	72	16	72	45	104.142	59.7735	507.811	369.753
pma-miR1316	5	0	1	4	7.23205	0	7.05293	32.8669
