# Supplementary material for: Uncovering miRNA-mRNA Regulatory Modules in Developing Xylem of Pinus massoniana via Small RNA and Degradome Sequencing
Source: Int J Mol Sci. 2021 Sep 21;22(18):10154. doi: 10.3390/ijms221810154 (PMC8472836; doi:10.3390/ijms221810154)
Supplement: Supplementary file 1 [file ijms-22-10154-s001.zip › ijms-1365557-supplementary/Table S3.xlsx]

## Sheet: DEmiRNA information
sRNA	PM_XP_readcount	PM_X_readcount	log2FoldChange	pval	padj
novel_201	1696.64	16.9288	6.0214	8.4285e-21	1.3317e-18
novel_138	1369.55	16.5503	5.5736	1.1666e-14	9.2157e-13
novel_172	7406.1	540.737	3.5369	1.9662e-11	1.0355e-09
novel_58	14.4218	243.977	-3.7411	2.1806e-10	8.6133e-09
pta-miR946a-3p	399.003	3692.65	-3.0245	2.6133e-09	8.2581e-08
novel_3	1863.29	9194.88	-2.2283	7.1602e-09	1.8855e-07
novel_4	908.801	7440.95	-2.7989	1.3891e-06	2.8456e-05
novel_92	245.511	19.8419	3.2137	1.4408e-06	2.8456e-05
novel_8	745.001	4826.77	-2.5248	1.9192e-06	3.3693e-05
novel_42	1176.43	182.576	2.514	2.7295e-06	4.3126e-05
novel_29	18.7684	240.973	-3.2459	3.0304e-06	4.3527e-05
novel_123	34.6746	0	4.7194	3.725e-06	4.9046e-05
novel_18	204.204	3149.21	-3.4062	4.7262e-06	5.7441e-05
pta-miR946a-5p	92.8322	787.012	-2.8034	6.5411e-06	7.382e-05
novel_32	70.4246	1286.95	-3.5099	1.0475e-05	0.00011034
novel_63	18.196	244.447	-3.2357	1.1553e-05	0.00011408
novel_66	48.5894	391.751	-2.7294	1.3714e-05	0.00012746
novel_78	454.057	93.195	2.1417	3.0058e-05	0.00026384
pta-miR319	1172.86	357.796	1.6527	3.5477e-05	0.00029502
novel_82	539.627	70.9628	2.6218	6.4475e-05	0.00050935
novel_109	98.3891	10.0657	2.8763	7.9657e-05	0.00059932
novel_1	1229.39	16171	-3.1068	0.00010642	0.00069253
novel_106	0	46.8883	-3.9981	0.00010958	0.00069253
novel_181	769.399	111.983	2.5121	0.00010363	0.00069253
novel_50	22.8124	207.26	-2.7802	0.00010479	0.00069253
novel_15	577.626	2914.76	-2.1621	0.00014929	0.00090725
pta-miR1315	104.625	18.3754	2.2695	0.00025959	0.0015191
novel_98	4.48153	68.837	-3.1171	0.00027171	0.0015332
novel_167	0.977267	48.1249	-3.5873	0.00029066	0.0015836
novel_171	32.0126	0.59454	3.5388	0.00045764	0.0024102
novel_104	2.79686	47.1078	-3.1049	0.00056003	0.0028544
novel_13	696.419	5541.66	-2.5737	0.00062462	0.0030841
novel_57	62.909	330.458	-2.1659	0.00064468	0.0030866
novel_11	979.463	7171.11	-2.4454	0.0015245	0.0070846
novel_103	123.193	33.9268	1.7268	0.0015968	0.0072086
novel_28	727.639	2094.84	-1.453	0.0016747	0.0072567
novel_9	1912.56	4636.3	-1.2343	0.0016993	0.0072567
pta-miR1314	475.443	151.96	1.5549	0.00176	0.0073181
novel_38	256.67	1019.82	-1.8318	0.0018722	0.0075849
novel_184	0	71.509	-3.2969	0.0022464	0.0088731
novel_162	61.4615	12.43	2.0697	0.0026355	0.010156
pta-miR1312	23.6548	100.427	-1.8887	0.0027536	0.010359
novel_79	47.1746	188.79	-1.8244	0.0033431	0.012005
novel_90	165.24	35.1634	1.9837	0.0033137	0.012005
novel_7	8640.89	3854.14	1.1268	0.0035263	0.012381
novel_120	0	17.3886	-3.0076	0.00495	0.016933
novel_122	27.159	3.37108	2.4001	0.005037	0.016933
novel_5	4669.03	2049.26	1.1443	0.005227	0.017205
novel_157	15.8366	0.776877	2.8382	0.0053668	0.017305
novel_173	100.246	31.4199	1.5573	0.0066651	0.021062
novel_55	1448.49	94.3357	2.6814	0.0074519	0.023086
novel_83	13.8494	86.4001	-2.1686	0.0086198	0.026191
novel_150	48.9942	11.005	1.8619	0.0096223	0.028685
novel_70	517.804	194.57	1.3299	0.010669	0.031218
novel_35	67.6277	12.6876	1.9979	0.011726	0.033685
novel_74	102.032	330.587	-1.5431	0.012628	0.035628
novel_145	0.842331	27.8786	-2.6418	0.012904	0.03577
novel_64	57.8223	151.387	-1.3002	0.015293	0.041659
