# Supplementary material for: Uncovering miRNA-mRNA Regulatory Modules in Developing Xylem of Pinus massoniana via Small RNA and Degradome Sequencing
Source: Int J Mol Sci. 2021 Sep 21;22(18):10154. doi: 10.3390/ijms221810154 (PMC8472836; doi:10.3390/ijms221810154)
Supplement: Supplementary file 1 [file ijms-22-10154-s001.zip › ijms-1365557-supplementary/Table S4.xlsx]

## Sheet: miRNA target genes
Query	Transcript	Transcript annotation	Score	TStart-TStop
novel_1	Cluster-18410.112060	-	3	605-626
novel_1	Cluster-18410.10983	unknown [Picea sitchensis]	3	605-626
novel_1	Cluster-18410.21518	unknown [Picea sitchensis]	3	808-829
novel_1	Cluster-18410.10981	unknown [Picea sitchensis]	3	808-829
novel_1	Cluster-18410.4807	-	3	626-647
novel_1	Cluster-12424.0	-	3	329-350
novel_1	Cluster-20899.0	-	3	329-350
novel_1	Cluster-17922.0	unknown [Picea sitchensis]	3	174-195
novel_1	Cluster-18410.9225	-	3	605-626
novel_1	Cluster-10732.0	-	3	348-369
novel_10	Cluster-20177.1	-	3	1459-1480
novel_10	Cluster-20177.0	unknown [Picea sitchensis]	3	1459-1480
novel_10	Cluster-21701.0	-	3	1105-1126
novel_10	Cluster-18410.109272	-	3	598-619
novel_10	Cluster-18410.10982	unknown [Picea sitchensis]	3	598-619
novel_10	Cluster-18410.7190	-	3	619-640
novel_10	Cluster-18410.32754	-	3	949-970
novel_100	Cluster-18410.102967	-	3	79-99
novel_100	Cluster-18410.108034	-	3	1435-1455
novel_100	Cluster-18410.72726	unknown [Picea sitchensis]	3	1435-1455
novel_100	Cluster-10649.0	-	3	207-227
novel_100	Cluster-18410.67693	NAD-dependent epimerase..dehydratase [Macleaya cordata]	3	2765-2785
novel_101	Cluster-18410.107638	PREDICTED: pentatricopeptide repeat-containing protein At5g50280, chloroplastic [Nelumbo nucifera]	3	2183-2203
novel_102	Cluster-18410.38781	-	3	429-449
novel_102	Cluster-18410.90962	-	3	2009-2029
novel_102	Cluster-18410.90966	-	3	2090-2110
novel_102	Cluster-18410.95752	-	3	2009-2029
novel_102	Cluster-18410.104665	PREDICTED: oligopeptide transporter 7-like [Nelumbo nucifera]	3	2090-2110
novel_102	Cluster-18410.92732	PREDICTED: oligopeptide transporter 7-like [Nelumbo nucifera]	3	2009-2029
novel_102	Cluster-18410.90965	-	3	2090-2110
novel_102	Cluster-18410.90972	PREDICTED: oligopeptide transporter 7-like [Nelumbo nucifera]	3	2204-2224
novel_102	Cluster-18410.90963	PREDICTED: oligopeptide transporter 7-like [Nelumbo nucifera]	3	2204-2224
novel_102	Cluster-18410.3338	-	3	459-479
novel_102	Cluster-18410.93837	FRIGIDA-like protein 3 [Physcomitrella patens]	3	2403-2423
novel_102	Cluster-18410.28087	FRIGIDA-like protein 3 [Physcomitrella patens]	3	2529-2549
novel_104	Cluster-18410.43294	-	3	302-321
novel_104	Cluster-18410.55247	-	3	783-802
novel_104	Cluster-18410.23917	-	3	748-767
novel_104	Cluster-18410.74100	laccase [Pinus taeda]	3	716-735
novel_104	Cluster-18410.28595	unknown [Picea sitchensis]	3	816-835
novel_104	Cluster-18410.70697	-	3	847-866
novel_104	Cluster-18410.28596	-	3	716-735
novel_104	Cluster-18410.74101	laccase [Pinus taeda]	3	716-735
novel_104	Cluster-18410.28594	unknown [Picea sitchensis]	3	816-835
novel_104	Cluster-18410.28597	-	3	816-835
novel_105	Cluster-18410.67894	-	3	46-66
novel_105	Cluster-18410.67894	-	3	118-138
novel_105	Cluster-18410.67894	-	3	262-282
novel_105	Cluster-18410.63936	unknown [Picea sitchensis]	3	209-229
novel_105	Cluster-18410.67895	-	3	46-66
novel_105	Cluster-18410.67895	-	3	118-138
novel_105	Cluster-18410.67895	-	3	262-282
novel_105	Cluster-18410.67897	-	3	209-229
novel_105	Cluster-18410.63938	unknown [Picea sitchensis]	3	46-66
novel_105	Cluster-18410.63938	unknown [Picea sitchensis]	3	118-138
novel_105	Cluster-18410.63938	unknown [Picea sitchensis]	3	262-282
novel_105	Cluster-18410.67896	-	3	209-229
novel_105	Cluster-18410.63515	unknown [Picea sitchensis]	3	254-274
novel_105	Cluster-18410.63515	unknown [Picea sitchensis]	3	326-346
novel_105	Cluster-18410.63515	unknown [Picea sitchensis]	3	398-418
novel_105	Cluster-18410.63515	unknown [Picea sitchensis]	3	93-113
novel_105	Cluster-18410.64262	unknown [Picea sitchensis]	3	78-98
novel_105	Cluster-18410.64262	unknown [Picea sitchensis]	3	239-259
novel_105	Cluster-18410.64262	unknown [Picea sitchensis]	3	311-331
novel_105	Cluster-18410.64262	unknown [Picea sitchensis]	3	383-403
novel_105	Cluster-18410.64262	unknown [Picea sitchensis]	3	44008
novel_105	Cluster-18410.78807	unknown [Picea sitchensis]	3	53-73
novel_105	Cluster-18410.78807	unknown [Picea sitchensis]	3	214-234
novel_105	Cluster-18410.78807	unknown [Picea sitchensis]	3	286-306
novel_105	Cluster-18410.78807	unknown [Picea sitchensis]	3	358-378
novel_105	Cluster-18410.67892	-	3	209-229
novel_105	Cluster-18410.90247	-	3	44071
novel_105	Cluster-18410.101870	-	3	874-894
novel_105	Cluster-18410.101870	-	3	154-174
novel_105	Cluster-18410.63256	-	3	49-69
novel_105	Cluster-18410.35309	-	3	221-241
novel_105	Cluster-18410.35309	-	3	77-97
novel_105	Cluster-18410.77234	-	3	149-169
novel_105	Cluster-18410.77234	-	3	77-97
novel_105	Cluster-18410.63416	-	3	318-338
novel_105	Cluster-18410.63416	-	3	678-698
novel_105	Cluster-18410.63416	-	3	940-960
novel_105	Cluster-18410.63416	-	3	174-194
novel_105	Cluster-18410.60019	NBS-LRR disease resistance protein homologue [Hordeum vulgare]	3	174-194
novel_105	Cluster-18410.60019	NBS-LRR disease resistance protein homologue [Hordeum vulgare]	3	318-338
novel_105	Cluster-18410.60019	NBS-LRR disease resistance protein homologue [Hordeum vulgare]	3	894-914
novel_105	Cluster-18410.59745	unknown [Picea sitchensis]	3	174-194
novel_105	Cluster-18410.63914	-	3	109-129
novel_105	Cluster-18410.63914	-	3	181-201
novel_105	Cluster-18410.85099	unknown [Picea sitchensis]	3	952-972
novel_105	Cluster-18410.85099	unknown [Picea sitchensis]	3	880-900
novel_106	Cluster-18410.86384	laccase [Picea abies]	3	355-375
novel_107	Cluster-18410.28689	unknown [Picea sitchensis]	3	2720-2741
novel_107	Cluster-13474.0	-	3	43946
novel_107	Cluster-18410.57771	putative S-adenosyl methionine decarboxylase [Pinus sylvestris]	3	2998-3019
novel_107	Cluster-18410.55569	putative S-adenosyl methionine decarboxylase [Pinus sylvestris]	3	3015-3036
novel_107	Cluster-18410.57150	putative S-adenosyl methionine decarboxylase [Pinus sylvestris]	3	3015-3036
novel_108	Cluster-18410.55191	unknown [Picea sitchensis]	3	1796-1817
novel_108	Cluster-18410.89756	-	3	2332-2353
novel_108	Cluster-18410.86612	LRR receptor-like serine..threonine-protein kinase FEI 1 isoform X1 [Amborella trichopoda]	3	2606-2627
novel_108	Cluster-18410.86613	LRR receptor-like serine..threonine-protein kinase FEI 1 isoform X1 [Amborella trichopoda]	3	3021-3042
novel_109	Cluster-18410.72598	hypothetical protein AMTR s00012p00132130 [Amborella trichopoda]	3	825-844
novel_109	Cluster-18410.65537	ribosome production factor 2 homolog [Amborella trichopoda]	3	825-844
novel_109	Cluster-18410.65538	ribosome production factor 2 homolog [Amborella trichopoda]	3	826-845
novel_109	Cluster-18410.81760	ribosome production factor 2 homolog [Amborella trichopoda]	3	826-845
novel_11	Cluster-18410.117678	-	3	826-847
novel_11	Cluster-18410.117679	-	3	829-850
novel_11	Cluster-18410.117677	-	3	609-630
novel_11	Cluster-18410.118398	-	3	509-530
novel_11	Cluster-18410.1083	unknown [Picea sitchensis]	3	609-630
novel_11	Cluster-18410.33065	putative TIR-NBS-LRR protein [Pinus monticola]	3	466-487
novel_11	Cluster-18410.86050	-	3	466-487
novel_11	Cluster-18410.76113	-	3	352-373
novel_11	Cluster-18410.86049	unknown [Picea sitchensis]	3	352-373
novel_111	Cluster-18410.98009	unknown [Picea sitchensis]	3	845-866
novel_111	Cluster-18410.97009	-	3	167-188
novel_111	Cluster-18410.45715	unknown [Picea sitchensis]	3	167-188
novel_111	Cluster-18410.88656	unknown [Picea sitchensis]	3	167-188
novel_111	Cluster-18410.93793	hypothetical protein VITISV 031323 [Vitis vinifera]	3	167-188
novel_111	Cluster-18410.34688	-	3	711-732
novel_112	Cluster-18410.29124	pentatricopeptide repeat-containing protein At3g49710 [Amborella trichopoda]	3	3239-3259
novel_112	Cluster-18410.64014	unknown [Picea sitchensis]	3	66-86
novel_112	Cluster-18410.79971	UDP-glycosyltransferase [Juglans sigillata]	3	275-295
novel_112	Cluster-18410.64009	unknown [Picea sitchensis]	3	66-86
novel_112	Cluster-18410.97785	-	3	44-64
novel_112	Cluster-18410.86851	-	3	44-64
novel_112	Cluster-18410.66613	-	3	904-924
novel_112	Cluster-18410.64012	PREDICTED: anthocyanin 3'-O-beta-glucosyltransferase-like [Cicer arietinum]	3	904-924
novel_112	Cluster-18410.58372	PREDICTED: TPR repeat-containing thioredoxin TTL1-like [Nelumbo nucifera]	3	1444-1464
novel_113	Cluster-14770.0	-	3	859-879
novel_114	Cluster-18410.87074	unknown [Picea sitchensis]	3	775-794
novel_114	Cluster-18410.87076	unknown [Picea sitchensis]	3	775-794
novel_115	Cluster-16891.0	-	3	22-42
novel_115	Cluster-18410.47360	-	3	241-261
novel_115	Cluster-18410.63911	-	3	1460-1480
novel_116	Cluster-18410.64734	-	3	774-794
novel_116	Cluster-18410.64767	unknown [Picea sitchensis]	3	891-911
novel_116	Cluster-18410.74880	-	3	1165-1185
novel_116	Cluster-18410.63349	unknown [Picea sitchensis]	3	1165-1185
novel_116	Cluster-18410.63344	unknown [Picea sitchensis]	3	1165-1185
novel_116	Cluster-18410.63345	unknown [Picea sitchensis]	3	1165-1185
novel_116	Cluster-18410.50499	-	3	1165-1185
novel_116	Cluster-18410.29102	-	3	143-163
novel_116	Cluster-18410.29101	-	3	143-163
novel_116	Cluster-18410.99766	-	3	173-193
novel_116	Cluster-18410.97124	-	3	1073-1093
novel_116	Cluster-18410.10816	-	3	1186-1206
novel_116	Cluster-7563.0	-	3	235-255
novel_117	Cluster-16708.0	-	3	796-816
novel_117	Cluster-18410.64994	-	3	2170-2190
novel_117	Cluster-18410.29218	-	3	2271-2291
novel_117	Cluster-18410.70459	-	3	2288-2308
novel_117	Cluster-18410.64034	unknown [Picea sitchensis]	3	2386-2406
novel_117	Cluster-18410.109372	-	3	2422-2442
novel_117	Cluster-18410.64992	-	3	2451-2471
novel_117	Cluster-18410.27439	-	3	2487-2507
novel_117	Cluster-18410.29004	-	3	2170-2190
novel_117	Cluster-18410.70460	unknown [Picea sitchensis]	3	2271-2291
novel_117	Cluster-18410.92724	-	3	2288-2308
novel_117	Cluster-18410.76452	unknown [Picea sitchensis]	3	2337-2357
novel_117	Cluster-18410.38019	unknown [Picea sitchensis]	3	2354-2374
novel_117	Cluster-18410.64998	-	3	2386-2406
novel_117	Cluster-18410.49140	unknown [Picea sitchensis]	3	2422-2442
novel_117	Cluster-18410.80638	-	3	2439-2459
novel_117	Cluster-18410.76451	-	3	2451-2471
novel_117	Cluster-18410.67758	unknown [Picea sitchensis]	3	2468-2488
novel_117	Cluster-18410.103309	unknown [Picea sitchensis]	3	2487-2507
novel_117	Cluster-18410.64997	-	3	2504-2524
novel_117	Cluster-18410.64035	PREDICTED: RNA-binding protein 39 [Nelumbo nucifera]	3	2170-2190
novel_117	Cluster-18410.65000	PREDICTED: RNA-binding protein 39 [Nelumbo nucifera]	3	2271-2291
novel_117	Cluster-18410.50887	-	3	2288-2308
novel_117	Cluster-18410.50888	-	3	2337-2357
novel_117	Cluster-18410.64036	PREDICTED: RNA-binding protein 39 [Nelumbo nucifera]	3	2354-2374
novel_117	Cluster-18410.48067	PREDICTED: RNA-binding protein 39 [Nelumbo nucifera]	3	2386-2406
novel_117	Cluster-18410.64993	-	3	2422-2442
novel_117	Cluster-18410.57087	PREDICTED: RNA-binding protein 39 [Nelumbo nucifera]	3	2439-2459
novel_117	Cluster-18410.64996	-	3	2451-2471
novel_12	Cluster-18410.78808	unknown [Picea sitchensis]	3	3153-3173
novel_12	Cluster-18410.76480	unknown [Picea sitchensis]	3	3134-3154
novel_12	Cluster-18410.11740	-	3	2964-2984
novel_120	Cluster-18410.24076	-	3	1975-1995
novel_120	Cluster-18410.23314	unknown [Picea sitchensis]	3	2073-2093
novel_120	Cluster-18410.68102	unknown [Picea sitchensis]	3	1581-1601
novel_120	Cluster-18410.52817	-	3	1641-1661
novel_120	Cluster-18410.44294	hypothetical protein AMTR s00162p00048220 [Amborella trichopoda]	3	1641-1661
novel_120	Cluster-18410.52816	-	3	1641-1661
novel_120	Cluster-18410.108239	-	3	1308-1328
novel_120	Cluster-18410.9381	putative TIR-NBS-LRR protein [Pinus monticola]	3	1480-1500
novel_120	Cluster-18410.33336	putative TIR-NBS-LRR protein [Pinus monticola]	3	1496-1516
novel_120	Cluster-18410.108240	-	3	1668-1688
novel_122	Cluster-18410.113069	probable leucine-rich repeat receptor-like protein kinase At1g35710 [Durio zibethinus]	3	225-244
novel_122	Cluster-18410.11400	probable leucine-rich repeat receptor-like protein kinase At1g35710 [Durio zibethinus]	3	127-146
novel_122	Cluster-18410.113066	probable leucine-rich repeat receptor-like protein kinase At1g35710 [Durio zibethinus]	3	199-218
novel_122	Cluster-18410.13987	-	3	496-515
novel_122	Cluster-21816.1	-	3	429-448
novel_123	Cluster-18410.111104	-	3	600-620
novel_123	Cluster-18410.45766	Protein LYK5 [Dendrobium catenatum]	3	801-821
novel_123	Cluster-18410.45767	hypothetical protein AQUCO 01000401v1 [Aquilegia coerulea]	3	818-838
novel_123	Cluster-18410.97296	-	3	4042-4062
novel_123	Cluster-18410.53048	-	3	112-132
novel_123	Cluster-18410.63407	-	3	112-132
novel_123	Cluster-18410.53051	-	3	112-132
novel_123	Cluster-18410.53735	unknown [Picea sitchensis]	3	112-132
novel_123	Cluster-18410.80723	unknown [Picea sitchensis]	3	383-403
novel_123	Cluster-18410.32758	-	3	383-403
novel_123	Cluster-18410.81681	unknown [Picea sitchensis]	3	383-403
novel_123	Cluster-18410.81683	unknown [Picea sitchensis]	3	383-403
novel_123	Cluster-18410.74660	unknown [Picea sitchensis]	3	383-403
novel_123	Cluster-18410.81684	unknown [Picea sitchensis]	3	383-403
novel_123	Cluster-18410.81682	unknown [Picea sitchensis]	3	383-403
novel_123	Cluster-18410.27806	unknown [Picea sitchensis]	3	383-403
novel_123	Cluster-18410.53049	-	3	112-132
novel_123	Cluster-18410.75953	unknown [Picea sitchensis]	3	112-132
novel_124	Cluster-18410.30633	-	3	527-546
novel_124	Cluster-18410.30634	-	3	625-644
novel_124	Cluster-18410.76082	unknown [Picea sitchensis]	3	1751-1770
novel_124	Cluster-18410.37514	-	3	2044-2063
novel_124	Cluster-18410.59870	-	3	2071-2090
novel_124	Cluster-18410.59871	-	3	2471-2490
novel_124	Cluster-18410.68858	-	3	2481-2500
novel_124	Cluster-18410.21678	retrotransposon-related protein, partial [Trifolium pratense]	3	2362-2381
novel_124	Cluster-18410.27849	retrotransposon-related protein, partial [Trifolium pratense]	3	2362-2381
novel_124	Cluster-18410.18856	-	3	2362-2381
novel_124	Cluster-18410.78291	retrotransposon-related protein, partial [Trifolium pratense]	3	2362-2381
novel_124	Cluster-18410.84425	retrotransposon-related protein, partial [Trifolium pratense]	3	2362-2381
novel_124	Cluster-18410.78296	retrotransposon-related protein, partial [Trifolium pratense]	3	2362-2381
novel_124	Cluster-18410.78294	retrotransposon-related protein, partial [Trifolium pratense]	3	2362-2381
novel_124	Cluster-18410.116190	PREDICTED: translationally-controlled tumor protein homolog [Musa acuminata subsp. malaccensis]	3	627-646
novel_124	Cluster-18410.112042	unknown [Picea sitchensis]	3	1296-1315
novel_124	Cluster-18410.8048	unknown [Picea sitchensis]	3	1247-1266
novel_124	Cluster-18410.8047	unknown [Picea sitchensis]	3	1478-1497
novel_124	Cluster-18410.10013	unknown [Picea sitchensis]	3	1527-1546
novel_126	Cluster-18410.98942	hypothetical protein AMTR s00034p00179220 [Amborella trichopoda]	3	2357-2377
novel_126	Cluster-18410.39024	uncharacterized protein LOC18442471 isoform X2 [Amborella trichopoda]	3	2134-2154
novel_126	Cluster-18410.92262	pollen-specific leucine-rich repeat extensin-like protein 2 isoform X1 [Amborella trichopoda]	3	1904-1924
novel_126	Cluster-13540.0	-	3	334-354
novel_126	Cluster-18410.70674	Peroxin..Ferlin domain [Macleaya cordata]	3	3722-3742
novel_126	Cluster-18410.35746	-	3	3722-3742
novel_127	Cluster-18410.21095	-	3	1379-1399
novel_127	Cluster-18410.21096	unknown [Picea sitchensis]	3	1379-1399
novel_127	Cluster-18410.2240	-	3	1507-1527
novel_127	Cluster-18410.7805	unknown [Picea sitchensis]	3	193-213
novel_127	Cluster-18410.56460	-	3	123-143
novel_127	Cluster-18410.65679	-	3	236-256
novel_127	Cluster-18410.98138	-	3	1204-1224
novel_127	Cluster-18410.98137	-	3	1204-1224
novel_127	Cluster-1163.0	-	3	139-159
novel_127	Cluster-18410.98953	unknown [Picea sitchensis]	3	51-71
novel_128	Cluster-18410.76710	-	3	543-563
novel_128	Cluster-18410.82532	unknown [Picea sitchensis]	3	540-560
novel_128	Cluster-18410.82534	unknown [Picea sitchensis]	3	543-563
novel_129	Cluster-18410.27104	putative TIR-NBS-LRR protein [Pinus monticola]	3	146-166
novel_129	Cluster-18410.91673	-	3	188-208
novel_129	Cluster-18410.88878	-	3	188-208
novel_129	Cluster-18410.118401	-	3	396-416
novel_129	Cluster-18410.118399	-	3	396-416
novel_129	Cluster-18410.118400	-	3	396-416
novel_130	Cluster-18410.86921	helix-loop-helix protein 1A [Pinus taeda]	3	716-736
novel_130	Cluster-18410.85097	-	3	716-736
novel_130	Cluster-22654.0	-	3	716-736
novel_130	Cluster-18410.104172	helix-loop-helix protein 1A [Pinus taeda]	3	1155-1175
novel_130	Cluster-18410.109843	helix-loop-helix protein 1A [Pinus taeda]	3	716-736
novel_130	Cluster-18410.68287	helix-loop-helix protein 1A [Pinus taeda]	3	1155-1175
novel_130	Cluster-18410.86923	helix-loop-helix protein 1A [Pinus taeda]	3	1155-1175
novel_130	Cluster-18410.39184	helix-loop-helix protein 1A [Pinus taeda]	3	1354-1374
novel_130	Cluster-18410.33761	-	3	1395-1415
novel_130	Cluster-18410.87765	-	3	1482-1502
novel_130	Cluster-18410.75788	-	3	1354-1374
novel_130	Cluster-18410.47307	helix-loop-helix protein 1A [Pinus taeda]	3	1354-1374
novel_130	Cluster-18410.88019	helix-loop-helix protein 1A [Pinus taeda]	3	1395-1415
novel_130	Cluster-18410.75789	helix-loop-helix protein 1A [Pinus taeda]	3	1395-1415
novel_130	Cluster-18410.86922	helix-loop-helix protein 1A [Pinus taeda]	3	1594-1614
novel_130	Cluster-18410.79867	-	3	1482-1502
novel_130	Cluster-18410.9073	helix-loop-helix protein 1A [Pinus taeda]	3	1155-1175
novel_130	Cluster-18410.105111	-	3	1482-1502
novel_130	Cluster-18410.53773	helix-loop-helix protein 1A [Pinus taeda]	3	1681-1701
novel_130	Cluster-18410.89217	helix-loop-helix protein 1A [Pinus taeda]	3	1594-1614
novel_130	Cluster-18410.28219	-	3	1681-1701
novel_130	Cluster-18410.79868	-	3	1354-1374
novel_130	Cluster-18410.27315	helix-loop-helix protein 1A [Pinus taeda]	3	1681-1701
novel_130	Cluster-18410.92924	helix-loop-helix protein 1A [Pinus taeda]	3	1395-1415
novel_130	Cluster-18410.75790	-	3	1482-1502
novel_130	Cluster-18410.19175	-	3	1594-1614
novel_130	Cluster-18410.97079	helix-loop-helix protein 1A [Pinus taeda]	3	1681-1701
novel_131	Cluster-18410.26606	abc transporter b family member 4 [Quercus suber]	3	406-426
novel_131	Cluster-18410.59703	-	3	497-517
novel_131	Cluster-18410.87690	-	3	524-544
novel_131	Cluster-18410.5602	-	3	1190-1210
novel_131	Cluster-18410.38379	-	3	972-992
novel_131	Cluster-18410.36581	-	3	972-992
novel_131	Cluster-18410.97644	60S ribosomal protein L37a-2 [Zea mays]	3	480-500
novel_132	Cluster-18410.51739	-	3	202-222
novel_132	Cluster-16980.0	-	3	205-225
novel_133	Cluster-18410.72903	-	3	433-453
novel_133	Cluster-18410.68036	-	3	433-453
novel_133	Cluster-18410.56455	unknown [Picea sitchensis]	3	445-465
novel_133	Cluster-18410.49623	-	3	403-423
novel_133	Cluster-18410.32178	unknown [Picea sitchensis]	3	297-317
novel_133	Cluster-18410.32178	unknown [Picea sitchensis]	3	369-389
novel_133	Cluster-18410.53907	-	3	247-267
novel_133	Cluster-18410.53907	-	3	319-339
novel_133	Cluster-18410.52756	unknown [Picea sitchensis]	3	239-259
novel_133	Cluster-18410.52756	unknown [Picea sitchensis]	3	311-331
novel_133	Cluster-18410.30030	-	3	208-228
novel_133	Cluster-18410.30030	-	3	280-300
novel_133	Cluster-18410.57908	-	3	247-267
novel_133	Cluster-18410.57873	unknown [Picea sitchensis]	3	300-320
novel_133	Cluster-18410.57874	unknown [Picea sitchensis]	3	300-320
novel_134	Cluster-18410.97359	unknown [Picea sitchensis]	3	749-769
novel_134	Cluster-18410.97358	unknown [Picea sitchensis]	3	754-774
novel_135	Cluster-10701.0	-	3	101-121
novel_135	Cluster-3592.0	-	3	208-228
novel_135	Cluster-18410.15651	-	3	484-504
novel_135	Cluster-19343.0	-	3	117-137
novel_139	Cluster-18410.92428	unknown [Picea sitchensis]	3	722-742
novel_139	Cluster-18410.3415	unknown [Picea sitchensis]	3	768-788
novel_139	Cluster-18410.3414	unknown [Picea sitchensis]	3	1212-1232
novel_139	Cluster-18410.3413	unknown [Picea sitchensis]	3	1220-1240
novel_139	Cluster-18410.13247	-	3	79-99
novel_139	Cluster-18410.13248	-	3	79-99
novel_139	Cluster-18410.115521	-	3	268-288
novel_139	Cluster-18410.26214	-	3	1353-1373
novel_14	Cluster-18410.105130	-	3	74-95
novel_14	Cluster-18410.28834	-	3	887-908
novel_14	Cluster-8577.0	unknown [Picea sitchensis]	3	1008-1029
novel_14	Cluster-18410.30757	-	3	61-82
novel_14	Cluster-18410.114653	unknown [Picea sitchensis]	3	203-224
novel_14	Cluster-18410.84941	-	3	804-825
novel_140	Cluster-18410.67108	-	3	472-492
novel_142	Cluster-18410.111293	-	3	799-819
novel_142	Cluster-18410.111294	-	3	799-819
novel_143	Cluster-18410.13633	-	3	21-43
novel_143	Cluster-18410.113944	-	3	1447-1469
novel_143	Cluster-18410.103780	LRK1 [Pinus tabuliformis]	3	21-43
novel_143	Cluster-18410.103782	LRK1 [Pinus tabuliformis]	3	21-43
novel_143	Cluster-6945.0	-	3	290-312
novel_143	Cluster-9047.0	LRK1 [Pinus tabuliformis]	3	290-312
novel_143	Cluster-18410.112459	LRK1 [Pinus tabuliformis]	3	181-203
novel_143	Cluster-18410.38800	LRK1 [Pinus tabuliformis]	3	290-312
novel_143	Cluster-18118.0	-	3	436-458
novel_143	Cluster-18410.21949	LRK1 [Pinus tabuliformis]	3	1173-1195
novel_143	Cluster-18410.24670	LRK1 [Pinus tabuliformis]	3	1332-1354
novel_143	Cluster-18410.6522	-	3	1426-1448
novel_143	Cluster-18410.5063	LRK1 [Pinus tabuliformis]	3	1426-1448
novel_148	Cluster-7268.1	-	3	299-320
novel_148	Cluster-18410.88924	NB-ARC [Pinus tabuliformis]	3	43914
novel_148	Cluster-18410.78195	NB-ARC [Pinus tabuliformis]	3	43914
novel_148	Cluster-18410.33852	-	3	293-314
novel_148	Cluster-18410.82978	-	3	43914
novel_148	Cluster-18410.23996	unknown [Picea sitchensis]	3	293-314
novel_148	Cluster-18410.44342	-	3	303-324
novel_148	Cluster-9536.0	-	3	17-38
novel_148	Cluster-18410.46879	-	3	108-129
novel_148	Cluster-18410.93992	unknown [Picea sitchensis]	3	17-38
novel_149	Cluster-18410.83574	-	3	214-234
novel_149	Cluster-18410.72232	-	3	214-234
novel_149	Cluster-18410.85853	-	3	214-234
novel_149	Cluster-18410.50421	unknown [Picea sitchensis]	3	154-174
novel_149	Cluster-18410.51545	unknown [Picea sitchensis]	3	417-437
novel_149	Cluster-18410.104576	uncharacterized protein A4U43 C05F31800 [Asparagus officinalis]	3	762-782
novel_149	Cluster-18410.104575	uncharacterized protein A4U43 C05F31800 [Asparagus officinalis]	3	762-782
novel_15	Cluster-18410.8082	-	3	730-751
novel_150	Cluster-6192.0	-	3	121-141
novel_150	Cluster-18410.117891	-	3	121-141
novel_150	Cluster-21038.0	-	3	212-232
novel_150	Cluster-18410.1190	-	3	158-178
novel_151	Cluster-18410.5071	unknown [Picea sitchensis]	3	155-175
novel_151	Cluster-18410.9438	unknown [Picea sitchensis]	3	155-175
novel_151	Cluster-18410.9447	-	3	155-175
novel_153	Cluster-18410.106029	unknown [Picea sitchensis]	3	225-245
novel_153	Cluster-18410.20229	unknown [Picea sitchensis]	3	225-245
novel_153	Cluster-18410.66398	-	3	488-508
novel_153	Cluster-18410.83036	-	3	488-508
novel_154	Cluster-18410.27526	-	3	638-658
novel_154	Cluster-18410.24834	-	3	642-662
novel_154	Cluster-18410.38695	-	3	426-446
novel_154	Cluster-18410.29509	unknown [Picea sitchensis]	3	477-497
novel_154	Cluster-18410.93848	-	3	638-658
novel_154	Cluster-18410.24833	-	3	642-662
novel_154	Cluster-18410.14370	maltose excess protein 1-like, chloroplastic [Selaginella moellendorffii]	3	1439-1459
novel_154	Cluster-18410.50641	unknown [Picea sitchensis]	3	426-446
novel_154	Cluster-18410.38697	unknown [Picea sitchensis]	3	477-497
novel_154	Cluster-18410.89154	-	3	638-658
novel_154	Cluster-18410.89151	-	3	642-662
novel_154	Cluster-18410.68276	hypothetical protein AMTR s00089p00034850 [Amborella trichopoda]	3	426-446
novel_154	Cluster-18410.35159	-	3	477-497
novel_154	Cluster-18410.21278	unknown [Picea sitchensis]	3	832-852
novel_154	Cluster-18410.21275	unknown [Picea sitchensis]	3	881-901
novel_156	Cluster-18410.40265	-	3	2250-2270
novel_156	Cluster-18410.61705	-	3	2245-2265
novel_156	Cluster-18410.61706	-	3	2174-2194
novel_156	Cluster-18410.21674	PREDICTED: eukaryotic translation initiation factor 5B [Elaeis guineensis]	3	397-417
novel_156	Cluster-18410.34734	hypothetical protein 0 10446 01, partial [Pinus taeda]	3	378-398
novel_156	Cluster-18410.88478	-	3	158-178
novel_156	Cluster-18410.88481	-	3	158-178
novel_156	Cluster-18410.96909	-	3	158-178
novel_156	Cluster-18410.74957	-	3	158-178
novel_156	Cluster-18410.88480	-	3	158-178
novel_158	Cluster-18410.45056	unknown [Picea sitchensis]	3	1364-1384
novel_159	Cluster-11477.0	-	3	446-466
novel_159	Cluster-18410.91392	PREDICTED: probable LRR receptor-like serine..threonine-protein kinase At3g47570 [Nelumbo nucifera]	3	568-588
novel_159	Cluster-18410.18937	-	3	1525-1545
novel_159	Cluster-18410.67479	-	3	337-357
novel_159	Cluster-16499.0	putative UPF0481 protein At3g02645 [Vigna radiata var. radiata]	3	1525-1545
novel_159	Cluster-18410.56113	PREDICTED: leucine-rich repeat receptor-like serine..threonine-protein kinase BAM1 [Nelumbo nucifera]	3	874-894
novel_16	Cluster-18410.80973	unknown [Picea sitchensis]	3	781-801
novel_16	Cluster-18410.80974	unknown [Picea sitchensis]	3	1307-1327
novel_161	Cluster-22663.0	unknown [Picea sitchensis]	3	66-87
novel_162	Cluster-18410.107828	hypothetical protein JCGZ 23627 [Jatropha curcas]	3	1205-1226
novel_162	Cluster-18410.19837	hypothetical protein JCGZ 23627 [Jatropha curcas]	3	1249-1270
novel_162	Cluster-18410.40609	hypothetical protein JCGZ 23627 [Jatropha curcas]	3	1432-1453
novel_162	Cluster-18410.40366	-	3	1476-1497
novel_162	Cluster-18410.41013	-	3	761-782
novel_162	Cluster-18410.59660	eukaryotic translation initiation factor [Amborella trichopoda]	3	829-850
novel_162	Cluster-18410.76729	MIF4G domain-containing protein .. MA3 domain-containing protein isoform 2 [Theobroma cacao]	3	774-795
novel_162	Cluster-18410.70048	-	3	1165-1186
novel_162	Cluster-18410.9064	-	3	64-85
novel_162	Cluster-18410.98459	hypothetical protein SELMODRAFT 429694 [Selaginella moellendorffii]	3	292-313
novel_163	Cluster-18410.78837	-	3	951-973
novel_163	Cluster-18410.27412	Vacuolar H+-ATPase V0 sector, subunit d [Handroanthus impetiginosus]	3	951-973
novel_163	Cluster-18410.9980	-	3	995-1017
novel_163	Cluster-18410.105561	unknown [Picea sitchensis]	3	1148-1170
novel_163	Cluster-18410.100831	unknown [Picea sitchensis]	3	1149-1171
novel_163	Cluster-18410.73785	-	3	715-737
novel_163	Cluster-18410.75272	-	3	787-809
novel_163	Cluster-18410.72341	unknown [Picea sitchensis]	3	796-818
novel_163	Cluster-18410.43512	unknown [Picea sitchensis]	3	868-890
novel_165	Cluster-18410.110437	PREDICTED: LRR receptor-like serine..threonine-protein kinase GSO1 [Phoenix dactylifera]	3	175-195
novel_165	Cluster-23222.0	hypothetical protein BU14 0022s0024 [Porphyra umbilicalis]	3	406-426
novel_165	Cluster-18410.47794	PREDICTED: putative receptor-like protein kinase At3g47110 isoform X1 [Populus euphratica]	3	1930-1950
novel_165	Cluster-18410.105031	-	3	2021-2041
novel_165	Cluster-18410.40767	-	3	3372-3392
novel_165	Cluster-18410.40766	-	3	3372-3392
novel_166	Cluster-18410.11601	-	3	168-188
novel_166	Cluster-18410.69093	hypothetical protein AMTR s00004p00149580 [Amborella trichopoda]	3	960-980
novel_166	Cluster-16627.0	PREDICTED: pentatricopeptide repeat-containing protein At2g13600 [Nelumbo nucifera]	3	1442-1462
novel_166	Cluster-18410.972	PREDICTED: pentatricopeptide repeat-containing protein At2g13600 [Nelumbo nucifera]	3	1515-1535
novel_166	Cluster-18410.970	hypothetical protein PRUPE 7G139900 [Prunus persica]	3	1442-1462
novel_166	Cluster-18410.976	PREDICTED: pentatricopeptide repeat-containing protein At2g13600 [Nelumbo nucifera]	3	1442-1462
novel_166	Cluster-18410.973	-	3	1515-1535
novel_166	Cluster-18410.975	PREDICTED: pentatricopeptide repeat-containing protein At2g13600 [Nelumbo nucifera]	3	1515-1535
novel_166	Cluster-18410.977	Pentatricopeptide repeat-containing protein [Actinidia chinensis var. chinensis]	3	1442-1462
novel_166	Cluster-18410.971	Pentatricopeptide repeat-containing protein [Actinidia chinensis var. chinensis]	3	1515-1535
novel_167	Cluster-18410.24671	-	3	449-469
novel_167	Cluster-18410.58587	unknown [Picea sitchensis]	3	526-546
novel_167	Cluster-18410.58759	unknown [Picea sitchensis]	3	526-546
novel_167	Cluster-18410.111675	-	3	31-51
novel_167	Cluster-18410.7997	uncharacterized protein LOC18422991 isoform X2 [Amborella trichopoda]	3	31-51
novel_169	Cluster-18410.3106	-	3	355-376
novel_169	Cluster-18410.115438	-	3	355-376
novel_169	Cluster-18410.6240	unknown [Picea sitchensis]	3	355-376
novel_169	Cluster-18410.6239	-	3	355-376
novel_169	Cluster-18410.1151	-	3	355-376
novel_169	Cluster-18410.16403	unknown [Picea sitchensis]	3	499-520
novel_169	Cluster-18410.15707	unknown [Picea sitchensis]	3	541-562
novel_169	Cluster-18410.98929	unknown [Picea sitchensis]	3	487-508
novel_169	Cluster-18410.9516	-	3	408-429
novel_169	Cluster-18410.102975	PREDICTED: transcription termination factor MTERF2, chloroplastic [Elaeis guineensis]	3	2624-2645
novel_17	Cluster-18410.16195	putative TIR..NBS..LRR disease resistance protein, partial [Pinus taeda]	3	187-207
novel_17	Cluster-18410.83778	putative TIR..NBS..LRR disease resistance protein, partial [Pinus taeda]	3	227-247
novel_17	Cluster-18410.107900	putative TIR..NBS..LRR disease resistance protein, partial [Pinus taeda]	3	636-656
novel_17	Cluster-18410.16196	putative TIR..NBS..LRR disease resistance protein, partial [Pinus taeda]	3	930-950
novel_17	Cluster-18410.8213	putative TIR..NBS..LRR disease resistance protein, partial [Pinus taeda]	3	651-671
novel_17	Cluster-18410.26453	-	3	636-656
novel_17	Cluster-18410.33827	putative TIR..NBS..LRR disease resistance protein, partial [Pinus taeda]	3	752-772
novel_17	Cluster-18410.92890	putative TIR..NBS..LRR disease resistance protein, partial [Pinus taeda]	3	933-953
novel_17	Cluster-18410.53112	-	3	465-485
novel_17	Cluster-18410.64422	-	3	471-491
novel_17	Cluster-18410.26990	-	3	465-485
novel_17	Cluster-18410.64423	unknown [Picea sitchensis]	3	465-485
novel_170	Cluster-18410.44955	-	3	52-72
novel_170	Cluster-18410.38925	-	3	389-409
novel_170	Cluster-18410.70041	-	3	457-477
novel_171	Cluster-18410.1630	-	3	287-307
novel_171	Cluster-18410.117377	-	3	287-307
novel_171	Cluster-18410.117393	-	3	287-307
novel_171	Cluster-12621.0	-	3	287-307
novel_171	Cluster-18410.511	-	3	287-307
novel_171	Cluster-18410.117389	-	3	287-307
novel_171	Cluster-18410.117398	-	3	287-307
novel_171	Cluster-4455.0	-	3	80-100
novel_171	Cluster-18410.17315	-	3	257-277
novel_171	Cluster-18410.53323	-	3	4279-4299
novel_171	Cluster-18410.53322	-	3	4279-4299
novel_171	Cluster-1360.0	-	3	55-75
novel_171	Cluster-18410.33286	-	3	1957-1977
novel_171	Cluster-18410.33285	-	3	1957-1977
novel_172	Cluster-18410.78694	-	3	134-153
novel_172	Cluster-18410.12867	-	3	354-373
novel_172	Cluster-18410.101469	-	3	354-373
novel_172	Cluster-18410.86473	-	3	627-646
novel_172	Cluster-18410.19623	unknown [Picea sitchensis]	3	498-517
novel_172	Cluster-18410.74438	-	3	37-56
novel_172	Cluster-18410.38523	-	3	673-692
novel_172	Cluster-18410.1083	unknown [Picea sitchensis]	3	239-258
novel_172	Cluster-18410.117677	-	3	239-258
novel_172	Cluster-18410.117678	-	3	456-475
novel_173	Cluster-18980.0	hypothetical protein POPTR 002G055600v3 [Populus trichocarpa]	3	183-203
novel_173	Cluster-9293.0	-	3	116-136
novel_174	Cluster-18410.1083	unknown [Picea sitchensis]	3	766-787
novel_174	Cluster-1841.0	unknown [Picea sitchensis]	3	883-904
novel_174	Cluster-18410.1082	unknown [Picea sitchensis]	3	883-904
novel_174	Cluster-18410.118398	-	3	666-687
novel_174	Cluster-18410.117677	-	3	766-787
novel_174	Cluster-18410.118396	-	3	883-904
novel_174	Cluster-18410.117679	-	3	986-1007
novel_174	Cluster-18410.1081	unknown [Picea sitchensis]	3	883-904
novel_174	Cluster-18410.117678	-	3	983-1004
novel_174	Cluster-18410.40856	unknown [Picea sitchensis]	3	451-472
novel_175	Cluster-18410.14397	-	3	538-558
novel_175	Cluster-18410.84099	-	3	552-572
novel_177	Cluster-18410.10611	-	3	128-149
novel_177	Cluster-18410.17298	-	3	634-655
novel_181	Cluster-12099.0	-	3	576-596
novel_181	Cluster-18410.117156	unknown [Picea sitchensis]	3	1747-1767
novel_181	Cluster-18410.117154	unknown [Picea sitchensis]	3	1747-1767
novel_181	Cluster-18410.117155	unknown [Picea sitchensis]	3	1747-1767
novel_181	Cluster-18410.117153	-	3	1747-1767
novel_182	Cluster-18410.104575	uncharacterized protein A4U43 C05F31800 [Asparagus officinalis]	3	2934-2954
novel_182	Cluster-18410.24972	-	3	1733-1753
novel_182	Cluster-18410.88238	-	3	3080-3100
novel_182	Cluster-18410.59030	PREDICTED: histone-lysine N-methyltransferase, H3 lysine-9 specific SUVH4 isoform X2 [Nelumbo nucifera]	3	1619-1639
novel_182	Cluster-18410.94504	-	3	2375-2395
novel_182	Cluster-18410.40000	hypothetical protein MARPO 0027s0176 [Marchantia polymorpha]	3	2448-2468
novel_182	Cluster-2856.0	-	3	131-151
novel_182	Cluster-18410.92076	hypothetical protein MARPO 0063s0045 [Marchantia polymorpha]	3	833-853
novel_182	Cluster-18410.57284	-	3	975-995
novel_184	Cluster-18410.79239	unknown [Picea sitchensis]	3	463-483
novel_184	Cluster-18410.70650	-	3	463-483
novel_185	Cluster-16703.0	-	3	68-88
novel_185	Cluster-18410.46867	LRK1 [Pinus tabuliformis]	3	842-862
novel_185	Cluster-18410.46868	LRK1 [Pinus tabuliformis]	3	740-760
novel_185	Cluster-3961.0	-	3	21-41
novel_185	Cluster-18410.74865	putative NBS-LRR protein G8106, partial [Pinus monticola]	3	1926-1946
novel_185	Cluster-18410.70131	-	3	1810-1830
novel_185	Cluster-18410.70127	putative NBS-LRR protein G8106, partial [Pinus monticola]	3	1768-1788
novel_185	Cluster-18410.76499	putative NBS-LRR protein G8106, partial [Pinus monticola]	3	1750-1770
novel_185	Cluster-18410.70125	putative NBS-LRR protein G8106, partial [Pinus monticola]	3	1712-1732
novel_185	Cluster-18410.70130	putative NBS-LRR protein G8106, partial [Pinus monticola]	3	1652-1672
novel_185	Cluster-18410.70133	putative NBS-LRR protein G8106, partial [Pinus monticola]	3	1592-1612
novel_185	Cluster-18410.70132	putative NBS-LRR protein G8106, partial [Pinus monticola]	3	1554-1574
novel_185	Cluster-18410.46866	LRK1 [Pinus tabuliformis]	3	839-859
novel_185	Cluster-18410.81595	LRK1 [Pinus tabuliformis]	3	737-757
novel_185	Cluster-18410.56689	PREDICTED: 1-phosphatidylinositol-3-phosphate 5-kinase FAB1B isoform X1 [Elaeis guineensis]	3	5628-5648
novel_185	Cluster-18410.50450	PREDICTED: 1-phosphatidylinositol-3-phosphate 5-kinase FAB1B isoform X1 [Elaeis guineensis]	3	5628-5648
novel_185	Cluster-18410.56881	1-phosphatidylinositol-3-phosphate 5-kinase FAB1B isoform X2 [Amborella trichopoda]	3	5733-5753
novel_185	Cluster-18410.72681	PREDICTED: 1-phosphatidylinositol-3-phosphate 5-kinase FAB1B isoform X1 [Elaeis guineensis]	3	5732-5752
novel_185	Cluster-18410.43304	-	3	5733-5753
novel_185	Cluster-18410.56688	PREDICTED: 1-phosphatidylinositol-3-phosphate 5-kinase FAB1B isoform X1 [Elaeis guineensis]	3	5732-5752
novel_185	Cluster-18410.56882	PREDICTED: 1-phosphatidylinositol-3-phosphate 5-kinase FAB1B-like isoform X1 [Nicotiana tabacum]	3	5837-5857
novel_188	Cluster-18410.105832	-	3	366-386
novel_189	Cluster-15119.0	-	3	186-206
novel_189	Cluster-1879.0	-	3	252-272
novel_189	Cluster-17030.0	uncharacterized protein LOC112323558 isoform X1 [Populus trichocarpa]	3	338-358
novel_189	Cluster-19742.1	PREDICTED: oligopeptide transporter 7-like [Phoenix dactylifera]	3	211-231
novel_189	Cluster-18410.83405	uncharacterized protein LOC18439394 isoform X1 [Amborella trichopoda]	3	1192-1212
novel_189	Cluster-18410.76394	-	3	1192-1212
novel_189	Cluster-18410.65276	-	3	1192-1212
novel_189	Cluster-18410.79386	-	3	846-866
novel_191	Cluster-18410.22880	unknown [Picea sitchensis]	3	108-128
novel_191	Cluster-18410.22879	unknown [Picea sitchensis]	3	171-191
novel_192	Cluster-18410.22066	-	3	1526-1546
novel_192	Cluster-18410.22067	-	3	2214-2234
novel_192	Cluster-18410.48861	PREDICTED: helicase-like transcription factor CHR28 isoform X2 [Vitis vinifera]	3	2136-2156
novel_192	Cluster-18410.51972	PREDICTED: helicase-like transcription factor CHR28 isoform X2 [Vitis vinifera]	3	2136-2156
novel_192	Cluster-18410.48862	PREDICTED: helicase-like transcription factor CHR28 isoform X2 [Vitis vinifera]	3	2273-2293
novel_193	Cluster-12129.0	-	3	225-245
novel_193	Cluster-5845.0	PREDICTED: DNA-directed RNA polymerase II subunit RPB7 [Oryza brachyantha]	3	363-383
novel_193	Cluster-19032.0	PREDICTED: DNA-directed RNA polymerase II subunit RPB7 [Oryza brachyantha]	3	460-480
novel_193	Cluster-18410.56229	-	3	43851
novel_193	Cluster-18410.42768	hypothetical protein MARPO 0070s0037 [Marchantia polymorpha]	3	43851
novel_193	Cluster-18410.2178	-	3	35-55
novel_193	Cluster-18410.22566	-	3	1077-1097
novel_193	Cluster-18410.22563	-	3	1190-1210
novel_194	Cluster-18410.57436	-	3	257-277
novel_194	Cluster-18410.84382	-	3	704-724
novel_194	Cluster-18410.27289	unknown [Picea sitchensis]	3	704-724
novel_194	Cluster-18410.69830	-	3	1626-1646
novel_194	Cluster-18410.74725	unknown [Picea sitchensis]	3	2213-2233
novel_194	Cluster-18410.13377	-	3	924-944
novel_194	Cluster-18410.77629	unknown [Picea sitchensis]	3	549-569
novel_194	Cluster-18410.52623	unknown [Picea sitchensis]	3	924-944
novel_197	Cluster-18410.25807	unknown [Picea sitchensis]	3	277-298
novel_197	Cluster-18410.32230	unknown [Picea sitchensis]	3	222-243
novel_197	Cluster-18410.33767	-	3	468-489
novel_197	Cluster-18410.33769	-	3	278-299
novel_197	Cluster-18410.81208	-	3	114-135
novel_197	Cluster-18410.88813	unknown [Picea sitchensis]	3	164-185
novel_197	Cluster-18410.20660	-	3	138-159
novel_197	Cluster-18410.86407	-	3	114-135
novel_197	Cluster-18410.47271	mTERF1, partial [Pinus tabuliformis]	3	154-175
novel_197	Cluster-18410.113123	-	3	229-250
novel_197	Cluster-18410.101943	unknown [Picea sitchensis]	3	164-185
novel_197	Cluster-18410.5085	-	3	148-169
novel_197	Cluster-18410.18028	-	3	114-135
novel_197	Cluster-18410.86272	unknown [Picea sitchensis]	3	138-159
novel_197	Cluster-18410.110503	unknown [Picea sitchensis]	3	767-788
novel_197	Cluster-18410.77251	unknown [Picea sitchensis]	3	767-788
novel_197	Cluster-18410.13945	-	3	746-767
novel_197	Cluster-18410.106406	unknown [Picea sitchensis]	3	767-788
novel_197	Cluster-18410.13944	-	3	414-435
novel_198	Cluster-18410.116738	Cytochrome P450 704C1 [Glycine soja]	3	983-1003
novel_2	Cluster-18410.114722	-	3	1243-1264
novel_2	Cluster-18410.114723	-	3	1237-1258
novel_2	Cluster-18410.106071	-	3	1237-1258
novel_2	Cluster-18410.106073	unknown [Picea sitchensis]	3	1243-1264
novel_2	Cluster-18410.114653	unknown [Picea sitchensis]	3	199-220
novel_200	Cluster-18410.33116	SPL1 [Pinus tabuliformis]	3	1128-1150
novel_200	Cluster-18410.101235	-	3	679-701
novel_200	Cluster-18410.78312	SPL1 [Pinus tabuliformis]	3	1128-1150
novel_200	Cluster-18410.45914	SPL1 [Pinus tabuliformis]	3	1128-1150
novel_200	Cluster-19005.0	-	3	39-61
novel_21	Cluster-18410.102108	-	3	941-961
novel_21	Cluster-18410.11740	-	3	3063-3083
novel_21	Cluster-18410.78808	unknown [Picea sitchensis]	3	3252-3272
novel_23	Cluster-18410.34041	-	3	288-308
novel_23	Cluster-18410.115128	-	3	67-87
novel_23	Cluster-18410.110526	unknown [Picea sitchensis]	3	872-892
novel_23	Cluster-18410.93400	-	3	129-149
novel_23	Cluster-18410.100147	-	3	129-149
novel_25	Cluster-18410.20679	-	3	258-279
novel_25	Cluster-18410.34161	unknown [Picea sitchensis]	3	258-279
novel_25	Cluster-18410.20680	-	3	259-280
novel_25	Cluster-18410.6279	-	3	253-274
novel_25	Cluster-18410.4536	NB-ARC [Pinus tabuliformis]	3	253-274
novel_25	Cluster-18410.93316	putative TIR-NBS-LRR protein [Pinus monticola]	3	298-319
novel_25	Cluster-18410.21777	NB-ARC [Pinus tabuliformis]	3	259-280
novel_25	Cluster-16445.0	-	3	226-247
novel_25	Cluster-18410.23996	unknown [Picea sitchensis]	3	293-314
novel_25	Cluster-18410.33852	-	3	293-314
novel_25	Cluster-18410.41738	-	3	43852
novel_25	Cluster-18410.41734	-	3	43852
novel_25	Cluster-18410.41732	-	3	43852
novel_25	Cluster-18410.41733	-	3	43852
novel_25	Cluster-18410.8927	-	3	377-398
novel_27	Cluster-18410.37995	putative TIR-NBS-LRR protein [Pinus monticola]	3	212-233
novel_27	Cluster-18410.33065	putative TIR-NBS-LRR protein [Pinus monticola]	3	466-487
novel_27	Cluster-18410.86050	-	3	466-487
novel_27	Cluster-18410.76113	-	3	352-373
novel_27	Cluster-18410.86049	unknown [Picea sitchensis]	3	352-373
novel_27	Cluster-18410.118064	-	3	110-131
novel_27	Cluster-18410.106677	-	3	170-191
novel_29	Cluster-18410.12550	-	3	631-651
novel_29	Cluster-18410.12557	-	3	619-639
novel_29	Cluster-18410.12561	unknown [Picea sitchensis]	3	590-610
novel_29	Cluster-18410.12552	unknown [Picea sitchensis]	3	619-639
novel_29	Cluster-18410.12548	unknown [Picea sitchensis]	3	590-610
novel_29	Cluster-18410.12553	-	3	631-651
novel_29	Cluster-18410.12554	-	3	619-639
novel_29	Cluster-18410.37527	-	3	196-216
novel_29	Cluster-18410.37528	-	3	196-216
novel_29	Cluster-18410.37526	-	3	196-216
novel_29	Cluster-18410.27403	putative truncated TIR-NBS-LRR protein [Pinus monticola]	3	196-216
novel_3	Cluster-18410.73766	TMV resistance protein N-like [Prunus avium]	3	809-830
novel_3	Cluster-18410.73765	unknown [Picea sitchensis]	3	809-830
novel_3	Cluster-18410.74157	putative TIR-NBS-LRR protein [Pinus monticola]	3	809-830
novel_3	Cluster-18410.37995	putative TIR-NBS-LRR protein [Pinus monticola]	3	207-228
novel_3	Cluster-660.0	unknown [Picea sitchensis]	3	122-143
novel_3	Cluster-18410.6557	-	3	34-55
novel_3	Cluster-18410.6559	-	3	34-55
novel_3	Cluster-18410.117206	NB-ARC [Pinus tabuliformis]	3	210-231
novel_3	Cluster-18410.38890	-	3	558-579
novel_3	Cluster-18410.6561	NB-ARC [Pinus tabuliformis]	3	225-246
novel_3	Cluster-18410.38889	-	3	535-556
novel_32	Cluster-18410.65777	unknown [Picea sitchensis]	3	913-934
novel_32	Cluster-18410.65779	unknown [Picea sitchensis]	3	913-934
novel_32	Cluster-18410.69869	-	3	913-934
novel_32	Cluster-18410.69871	unknown [Picea sitchensis]	3	913-934
novel_32	Cluster-18410.69873	uncharacterized protein LOC18422222 [Amborella trichopoda]	3	913-934
novel_32	Cluster-18410.65778	unknown [Picea sitchensis]	3	913-934
novel_32	Cluster-18410.69870	unknown [Picea sitchensis]	3	913-934
novel_32	Cluster-18410.69872	unknown [Picea sitchensis]	3	913-934
novel_32	Cluster-18410.65780	-	3	913-934
novel_32	Cluster-18410.79736	-	3	913-934
novel_32	Cluster-22533.0	unknown [Picea sitchensis]	3	231-252
novel_32	Cluster-1247.0	-	3	386-407
novel_32	Cluster-18410.81109	putative TIR-NBS-LRR protein [Pinus monticola]	3	1161-1182
novel_32	Cluster-18410.35821	-	3	1138-1159
novel_32	Cluster-18410.81113	putative TIR-NBS-LRR protein [Pinus monticola]	3	1138-1159
novel_32	Cluster-5569.0	-	3	43977
novel_32	Cluster-18410.7764	-	3	212-233
novel_32	Cluster-18410.7765	-	3	212-233
novel_32	Cluster-18410.7767	-	3	212-233
novel_35	Cluster-18410.9448	-	3	356-377
novel_35	Cluster-18410.17137	unknown [Picea sitchensis]	3	356-377
novel_35	Cluster-18410.19816	-	3	410-431
novel_35	Cluster-18410.26785	NB-ARC [Pinus tabuliformis]	3	410-431
novel_35	Cluster-18410.100875	-	3	413-434
novel_38	Cluster-11563.0	unknown [Picea sitchensis]	3	156-176
novel_38	Cluster-17967.0	-	3	105-125
novel_38	Cluster-18410.38618	unknown [Picea sitchensis]	3	240-260
novel_38	Cluster-18410.57571	-	3	568-588
novel_38	Cluster-18410.32308	unknown [Picea sitchensis]	3	156-176
novel_38	Cluster-18410.57572	-	3	600-620
novel_38	Cluster-18410.24868	-	3	156-176
novel_38	Cluster-18410.85670	unknown [Picea sitchensis]	3	654-674
novel_38	Cluster-18410.64522	unknown [Picea sitchensis]	3	568-588
novel_38	Cluster-18410.37754	-	3	156-176
novel_38	Cluster-18410.56673	unknown [Picea sitchensis]	3	600-620
novel_38	Cluster-18410.51180	-	3	654-674
novel_38	Cluster-18410.38619	unknown [Picea sitchensis]	3	240-260
novel_38	Cluster-18410.45132	-	3	883-903
novel_38	Cluster-18410.38616	unknown [Picea sitchensis]	3	240-260
novel_39	Cluster-18410.78614	unknown [Picea sitchensis]	3	338-360
novel_39	Cluster-18410.9196	-	3	201-223
novel_4	Cluster-18410.12550	-	3	631-651
novel_4	Cluster-18410.12557	-	3	619-639
novel_4	Cluster-18410.12561	unknown [Picea sitchensis]	3	590-610
novel_4	Cluster-18410.12553	-	3	631-651
novel_4	Cluster-18410.12552	unknown [Picea sitchensis]	3	619-639
novel_4	Cluster-18410.12554	-	3	619-639
novel_4	Cluster-18410.12548	unknown [Picea sitchensis]	3	590-610
novel_4	Cluster-18410.37527	-	3	196-216
novel_4	Cluster-18410.37528	-	3	196-216
novel_4	Cluster-18410.37526	-	3	196-216
novel_4	Cluster-18410.27403	putative truncated TIR-NBS-LRR protein [Pinus monticola]	3	196-216
novel_4	Cluster-18410.100435	-	3	1175-1195
novel_4	Cluster-18410.115074	-	3	1310-1330
novel_40	Cluster-18410.54259	unknown [Picea sitchensis]	3	465-485
novel_40	Cluster-18410.40914	unknown [Picea sitchensis]	3	465-485
novel_40	Cluster-18410.54264	-	3	465-485
novel_40	Cluster-18410.54262	-	3	465-485
novel_40	Cluster-18410.51894	unknown [Picea sitchensis]	3	465-485
novel_40	Cluster-18410.52863	-	3	465-485
novel_40	Cluster-18410.54265	-	3	465-485
novel_40	Cluster-18410.52865	-	3	465-485
novel_40	Cluster-18410.55719	-	3	465-485
novel_40	Cluster-18410.33416	PREDICTED: calcium-dependent protein kinase 1-like [Nelumbo nucifera]	3	2892-2912
novel_40	Cluster-18410.87146	-	3	1628-1648
novel_43	Cluster-18410.49836	unknown [Picea sitchensis]	3	771-791
novel_43	Cluster-15639.0	-	3	403-423
novel_45	Cluster-18410.5152	-	3	132-152
novel_45	Cluster-18410.5153	-	3	132-152
novel_45	Cluster-18410.5150	-	3	132-152
novel_45	Cluster-18410.5151	-	3	132-152
novel_46	Cluster-18410.7357	unknown [Picea sitchensis]	3	889-910
novel_46	Cluster-18410.7457	-	3	889-910
novel_46	Cluster-18410.42573	-	3	1747-1768
novel_46	Cluster-18410.42572	-	3	1582-1603
novel_46	Cluster-18410.42571	-	3	1373-1394
novel_46	Cluster-18410.30730	PREDICTED: putative clathrin assembly protein At2g25430 [Elaeis guineensis]	3	4435-4456
novel_46	Cluster-18410.30725	PREDICTED: putative clathrin assembly protein At2g25430 [Elaeis guineensis]	3	3940-3961
novel_46	Cluster-2544.0	-	3	91-112
novel_5	Cluster-18410.82432	hypothetical protein AMTR s00009p00266800 [Amborella trichopoda]	3	641-660
novel_5	Cluster-18410.82431	PREDICTED: ultraviolet-B receptor UVR8 [Musa acuminata subsp. malaccensis]	3	641-660
novel_5	Cluster-18410.56431	uncharacterized protein LOC112283976 [Physcomitrella patens]	3	450-469
novel_5	Cluster-18410.39388	-	3	231-250
novel_5	Cluster-18410.68219	-	3	450-469
novel_5	Cluster-18410.64664	hypothetical protein MARPO 0021s0012 [Marchantia polymorpha]	3	450-469
novel_5	Cluster-7438.0	-	3	167-186
novel_5	Cluster-18410.7041	unknown [Picea sitchensis]	3	3389-3408
novel_5	Cluster-18410.3474	-	3	3389-3408
novel_5	Cluster-18410.96423	unknown [Picea sitchensis]	3	3427-3446
novel_5	Cluster-18410.3551	unknown [Picea sitchensis]	3	3427-3446
novel_50	Cluster-18410.79149	PREDICTED: probable WRKY transcription factor 12 isoform X3 [Phoenix dactylifera]	3	1283-1303
novel_50	Cluster-18410.55859	-	3	1236-1256
novel_50	Cluster-18410.79148	-	3	1223-1243
novel_50	Cluster-18410.62083	unnamed protein product [Coffea canephora]	3	1076-1096
novel_50	Cluster-4846.0	-	3	176-196
novel_50	Cluster-3413.0	-	3	177-197
novel_50	Cluster-7270.0	-	3	177-197
novel_50	Cluster-18410.111136	-	3	19-39
novel_50	Cluster-18410.117310	unknown [Picea sitchensis]	3	469-489
novel_50	Cluster-18410.63065	-	3	496-516
novel_50	Cluster-18410.63067	PREDICTED: U4..U6 small nuclear ribonucleoprotein Prp3 isoform X2 [Nelumbo nucifera]	3	496-516
novel_50	Cluster-18410.63066	-	3	496-516
novel_50	Cluster-18410.63068	protein RDM16 isoform X3 [Amborella trichopoda]	3	496-516
novel_50	Cluster-18410.57238	PREDICTED: U4..U6 small nuclear ribonucleoprotein Prp3 isoform X2 [Nelumbo nucifera]	3	496-516
novel_50	Cluster-18410.9196	-	3	200-220
novel_50	Cluster-18410.99910	-	3	769-789
novel_50	Cluster-18410.63316	-	3	478-498
novel_51	Cluster-18410.4264	-	3	443-463
novel_51	Cluster-18410.54030	-	3	387-407
novel_51	Cluster-18410.2497	-	3	2348-2368
novel_51	Cluster-18410.2501	hypothetical protein AQUCO 01400559v1 [Aquilegia coerulea]	3	2267-2287
novel_51	Cluster-18410.117875	hypothetical protein AQUCO 01400559v1 [Aquilegia coerulea]	3	2254-2274
novel_51	Cluster-18410.2502	hypothetical protein AQUCO 01400559v1 [Aquilegia coerulea]	3	2267-2287
novel_51	Cluster-18410.2495	-	3	2628-2648
novel_51	Cluster-18410.2499	-	3	2534-2554
novel_51	Cluster-18410.21179	extracellular ribonuclease LE-like [Manihot esculenta]	3	403-423
novel_52	Cluster-18410.27464	-	3	220-241
novel_52	Cluster-18410.83488	-	3	216-237
novel_52	Cluster-18410.96660	unknown [Picea sitchensis]	3	133-154
novel_54	Cluster-18410.47457	unknown [Picea sitchensis]	3	566-587
novel_54	Cluster-18410.68240	-	3	692-713
novel_54	Cluster-18410.113252	-	3	548-569
novel_54	Cluster-18410.73996	unknown [Picea sitchensis]	3	680-701
novel_54	Cluster-18410.68241	unknown [Picea sitchensis]	3	541-562
novel_54	Cluster-18410.68237	unknown [Picea sitchensis]	3	339-360
novel_54	Cluster-18410.47451	putative CC-NBS-LRR protein, partial [Pinus monticola]	3	321-342
novel_54	Cluster-18410.47456	unknown [Picea sitchensis]	3	321-342
novel_54	Cluster-18410.19685	unknown [Picea sitchensis]	3	745-766
novel_54	Cluster-18410.73995	unknown [Picea sitchensis]	3	692-713
novel_54	Cluster-18410.73997	unknown [Picea sitchensis]	3	677-698
novel_54	Cluster-18410.47455	unknown [Picea sitchensis]	3	690-711
novel_54	Cluster-18410.43306	-	3	566-587
novel_54	Cluster-18410.73998	unknown [Picea sitchensis]	3	548-569
novel_54	Cluster-18410.35431	unknown [Picea sitchensis]	3	64-85
novel_54	Cluster-18410.84905	-	3	321-342
novel_54	Cluster-18410.91846	unknown [Picea sitchensis]	3	14-35
novel_54	Cluster-18410.46321	PREDICTED: probable disease resistance protein At4g27220 isoform X1 [Theobroma cacao]	3	329-350
novel_54	Cluster-15744.0	-	3	14-35
novel_55	Cluster-18410.72631	-	3	42-62
novel_55	Cluster-18410.72623	-	3	42-62
novel_55	Cluster-18410.33065	putative TIR-NBS-LRR protein [Pinus monticola]	3	462-482
novel_55	Cluster-18410.86050	-	3	462-482
novel_57	Cluster-18410.87005	-	3	359-379
novel_58	Cluster-18410.107162	unknown [Picea sitchensis]	3	37-57
novel_58	Cluster-18410.101078	-	3	37-57
novel_58	Cluster-18410.101080	-	3	37-57
novel_58	Cluster-18410.101079	-	3	37-57
novel_58	Cluster-18410.107161	unknown [Picea sitchensis]	3	37-57
novel_58	Cluster-18410.109628	unknown [Picea sitchensis]	3	416-436
novel_58	Cluster-18410.32276	unknown [Picea sitchensis]	3	415-435
novel_58	Cluster-18410.32275	unknown [Picea sitchensis]	3	613-633
novel_58	Cluster-18410.92428	unknown [Picea sitchensis]	3	766-786
novel_58	Cluster-18410.3415	unknown [Picea sitchensis]	3	812-832
novel_58	Cluster-18410.11485	-	3	766-786
novel_58	Cluster-18410.109629	unknown [Picea sitchensis]	3	813-833
novel_58	Cluster-18410.31022	-	3	402-422
novel_58	Cluster-18410.3414	unknown [Picea sitchensis]	3	1256-1276
novel_58	Cluster-18410.3413	unknown [Picea sitchensis]	3	1264-1284
novel_58	Cluster-18410.11484	-	3	1267-1287
novel_60	Cluster-18410.37675	RNA polymerase II C-terminal domain phosphatase-like 4 isoform X1 [Physcomitrella patens]	3	1490-1510
novel_60	Cluster-18410.37676	RNA polymerase II C-terminal domain phosphatase-like 4 isoform X1 [Amborella trichopoda]	3	1867-1887
novel_60	Cluster-18410.37674	RNA polymerase II C-terminal domain phosphatase-like 4 isoform X3 [Amborella trichopoda]	3	1801-1821
novel_60	Cluster-18410.31221	RNA polymerase II C-terminal domain phosphatase-like 4 isoform X1 [Amborella trichopoda]	3	1490-1510
novel_60	Cluster-18410.84668	RNA polymerase II C-terminal domain phosphatase-like 4 isoform X1 [Amborella trichopoda]	3	1801-1821
novel_60	Cluster-18410.16397	hypothetical protein MARPO 0094s0016 [Marchantia polymorpha]	3	4060-4080
novel_60	Cluster-18410.31385	-	3	4466-4486
novel_60	Cluster-18410.90829	-	3	485-505
novel_60	Cluster-18410.49573	-	3	471-491
novel_60	Cluster-18410.37317	unknown [Picea sitchensis]	3	577-597
novel_62	Cluster-18410.87606	-	3	55-76
novel_62	Cluster-18410.54868	-	3	575-596
novel_62	Cluster-18410.39870	-	3	690-711
novel_62	Cluster-18410.61940	putative pectin methylesterase, partial [Picea abies]	3	690-711
novel_62	Cluster-18410.48571	pectin methylesterase-like protein [Taiwania cryptomerioides]	3	901-922
novel_63	Cluster-18410.116562	-	3	488-508
novel_63	Cluster-18410.62744	-	3	1917-1937
novel_63	Cluster-18410.64963	PREDICTED: probable methyltransferase PMT21 [Elaeis guineensis]	3	2006-2026
novel_63	Cluster-18410.56174	-	3	2633-2653
novel_63	Cluster-18410.46576	-	3	2722-2742
novel_63	Cluster-18410.55535	-	3	2808-2828
novel_63	Cluster-18410.60312	-	3	1917-1937
novel_63	Cluster-18410.62753	putative methyltransferase PMT21 [Ananas comosus]	3	2335-2355
novel_63	Cluster-18410.62745	putative methyltransferase PMT21 [Ananas comosus]	3	3435-3455
novel_63	Cluster-18410.45768	-	3	3524-3544
novel_63	Cluster-18410.62752	putative methyltransferase PMT21 [Ananas comosus]	3	2633-2653
novel_63	Cluster-18410.57420	-	3	2719-2739
novel_63	Cluster-18410.60314	-	3	3137-3157
novel_63	Cluster-18410.56171	-	3	3435-3455
novel_63	Cluster-18410.65720	-	3	3524-3544
novel_63	Cluster-10234.0	-	3	80-100
novel_64	Cluster-18410.30869	-	3	2151-2172
novel_64	Cluster-18410.30872	uncharacterized protein LOC18446356 [Amborella trichopoda]	3	2151-2172
novel_64	Cluster-18410.23669	-	3	1949-1970
novel_64	Cluster-18410.88646	-	3	1896-1917
novel_64	Cluster-18410.30870	uncharacterized protein LOC18446356 [Amborella trichopoda]	3	1694-1715
novel_64	Cluster-18410.88647	-	3	1694-1715
novel_64	Cluster-18410.3396	unknown [Picea sitchensis]	3	1002-1023
novel_64	Cluster-18410.106730	-	3	1002-1023
novel_64	Cluster-18410.3399	unknown [Picea sitchensis]	3	987-1008
novel_64	Cluster-18410.3401	unknown [Picea sitchensis]	3	984-1005
novel_64	Cluster-18410.106729	unknown [Picea sitchensis]	3	650-671
novel_64	Cluster-18410.30884	-	3	428-449
novel_66	Cluster-21478.0	-	3	260-280
novel_66	Cluster-18410.13545	-	3	437-457
novel_66	Cluster-18410.42655	-	3	1364-1384
novel_66	Cluster-18410.49775	unknown [Picea sitchensis]	3	1364-1384
novel_66	Cluster-18410.43719	-	3	811-831
novel_66	Cluster-18410.42912	clavata-like receptor [Picea glauca]	3	822-842
novel_66	Cluster-18410.71413	unknown [Picea sitchensis]	3	1539-1559
novel_67	Cluster-18410.37626	unknown [Picea sitchensis]	3	1678-1699
novel_67	Cluster-18410.100	unknown [Picea sitchensis]	3	389-410
novel_67	Cluster-2538.0	-	3	308-329
novel_67	Cluster-18410.78199	putative NBS-LRR protein G6270, partial [Pinus monticola]	3	190-211
novel_67	Cluster-18410.14075	-	3	6401-6422
novel_68	Cluster-1735.1	PREDICTED: uncharacterized protein LOC109341678 [Lupinus angustifolius]	3	889-909
novel_68	Cluster-18410.7914	unknown [Picea sitchensis]	3	3063-3083
novel_68	Cluster-18410.7909	-	3	3060-3080
novel_69	Cluster-18410.83760	-	3	69-88
novel_69	Cluster-18410.17421	-	3	635-654
novel_69	Cluster-18410.51244	unknown [Picea sitchensis]	3	896-915
novel_69	Cluster-18410.44691	unknown [Picea sitchensis]	3	69-88
novel_69	Cluster-18410.51243	unknown [Picea sitchensis]	3	801-820
novel_69	Cluster-18410.55961	unknown [Picea sitchensis]	3	1624-1643
novel_69	Cluster-18410.45754	unknown [Picea sitchensis]	3	1647-1666
novel_69	Cluster-18410.93963	unknown [Picea sitchensis]	3	1809-1828
novel_69	Cluster-18410.69371	-	3	2378-2397
novel_69	Cluster-18410.84354	-	3	2455-2474
novel_69	Cluster-18410.37064	unknown [Picea sitchensis]	3	2478-2497
novel_69	Cluster-18410.54407	unknown [Picea sitchensis]	3	2555-2574
novel_69	Cluster-18410.37063	unknown [Picea sitchensis]	3	2563-2582
novel_69	Cluster-18410.55960	unknown [Picea sitchensis]	3	2640-2659
novel_69	Cluster-18410.115010	-	3	201-220
novel_69	Cluster-21989.0	-	3	125-144
novel_69	Cluster-18410.112359	-	3	358-377
novel_69	Cluster-18410.55451	-	3	1095-1114
novel_69	Cluster-18410.55448	-	3	1241-1260
novel_69	Cluster-18410.83756	-	3	915-934
novel_69	Cluster-18410.75388	unknown [Picea sitchensis]	3	937-956
novel_69	Cluster-18410.10517	-	3	915-934
novel_69	Cluster-18410.41779	-	3	937-956
novel_69	Cluster-18410.112357	-	3	915-934
novel_7	Cluster-18410.95236	QWRF motif-containing protein 2 isoform X3 [Amborella trichopoda]	3	3014-3035
novel_7	Cluster-18410.96917	-	3	582-603
novel_7	Cluster-18410.66412	-	3	1738-1759
novel_7	Cluster-18410.52892	hypothetical protein MARPO 0124s0011 [Marchantia polymorpha]	3	1096-1117
novel_70	Cluster-18410.60700	PREDICTED: acetyl-CoA carboxylase 1-like [Nelumbo nucifera]	3	5947-5967
novel_70	Cluster-18410.57959	PREDICTED: acetyl-CoA carboxylase 1-like [Nelumbo nucifera]	3	5947-5967
novel_70	Cluster-18410.65554	acetyl-CoA carboxylase 1 isoform X2 [Amborella trichopoda]	3	6467-6487
novel_70	Cluster-18410.60699	acetyl-CoA carboxylase 1 isoform X1 [Amborella trichopoda]	3	6467-6487
novel_70	Cluster-18410.49358	-	3	195-215
novel_70	Cluster-18410.74279	-	3	195-215
novel_70	Cluster-18410.75992	eukaryotic translation initiation factor 3 subunit H isoform X3 [Lactuca sativa]	3	195-215
novel_70	Cluster-18410.53537	unknown [Picea sitchensis]	3	195-215
novel_70	Cluster-18410.49359	-	3	195-215
novel_70	Cluster-18410.49362	eukaryotic translation initiation factor 3 subunit H isoform X1 [Lactuca sativa]	3	195-215
novel_71	Cluster-18410.86521	-	3	601-622
novel_71	Cluster-18410.51240	E3 ubiquitin-protein ligase UPL1-like isoform X2 [Physcomitrella patens]	3	88-109
novel_71	Cluster-18410.54662	E3 ubiquitin-protein ligase UPL1-like isoform X2 [Physcomitrella patens]	3	88-109
novel_71	Cluster-18410.22650	-	3	108-129
novel_71	Cluster-18410.4057	unknown [Picea sitchensis]	3	249-270
novel_71	Cluster-18410.97669	-	3	176-197
novel_72	Cluster-18410.37995	putative TIR-NBS-LRR protein [Pinus monticola]	3	208-228
novel_72	Cluster-18410.31359	unknown [Picea sitchensis]	3	1088-1108
novel_72	Cluster-18410.31358	-	3	594-614
novel_72	Cluster-18410.8732	-	3	1090-1110
novel_72	Cluster-18410.27141	-	3	546-566
novel_75	Cluster-18410.26308	unknown [Picea sitchensis]	3	89-109
novel_75	Cluster-18410.73296	-	3	89-109
novel_75	Cluster-18410.58426	unknown [Picea sitchensis]	3	89-109
novel_75	Cluster-18410.58623	unknown [Picea sitchensis]	3	89-109
novel_75	Cluster-18410.77095	-	3	2970-2990
novel_75	Cluster-18410.13482	unknown [Picea sitchensis]	3	490-510
novel_75	Cluster-5951.0	-	3	1044-1064
novel_75	Cluster-13308.0	-	3	306-326
novel_77	Cluster-18410.19725	unknown [Picea sitchensis]	3	212-233
novel_77	Cluster-18410.26643	-	3	212-233
novel_77	Cluster-18410.10475	unknown [Picea sitchensis]	3	212-233
novel_77	Cluster-18410.38240	unknown [Picea sitchensis]	3	212-233
novel_77	Cluster-18410.13638	-	3	165-186
novel_77	Cluster-18410.13637	-	3	165-186
novel_77	Cluster-18410.24670	LRK1 [Pinus tabuliformis]	3	148-169
novel_77	Cluster-18410.75906	LRK1 [Pinus tabuliformis]	3	148-169
novel_77	Cluster-18410.6522	-	3	242-263
novel_77	Cluster-18410.5063	LRK1 [Pinus tabuliformis]	3	242-263
novel_77	Cluster-18410.38799	LRK1 [Pinus tabuliformis]	3	149-170
novel_77	Cluster-18410.49960	-	3	242-263
novel_77	Cluster-18410.75901	LRK1 [Pinus tabuliformis]	3	148-169
novel_77	Cluster-18410.75899	-	3	242-263
novel_77	Cluster-18410.84714	LRK1 [Pinus tabuliformis]	3	148-169
novel_77	Cluster-18410.75904	LRK1 [Pinus tabuliformis]	3	242-263
novel_78	Cluster-18410.26252	-	3	201-222
novel_78	Cluster-18410.90980	-	3	64-85
novel_78	Cluster-18410.35907	unknown [Picea sitchensis]	3	447-468
novel_78	Cluster-18410.95791	unknown [Picea sitchensis]	3	465-486
novel_78	Cluster-18410.19623	unknown [Picea sitchensis]	3	456-477
novel_78	Cluster-18410.30911	unknown [Picea sitchensis]	3	656-677
novel_78	Cluster-18410.101866	putative TIR-NBS-LRR protein [Pinus monticola]	3	499-520
novel_78	Cluster-18410.117881	putative TIR-NBS-LRR protein [Pinus monticola]	3	454-475
novel_78	Cluster-18410.28692	-	3	433-454
novel_78	Cluster-18410.61459	-	3	777-798
novel_78	Cluster-18410.28695	-	3	433-454
novel_78	Cluster-18410.94677	putative TIR-NBS-LRR protein [Pinus monticola]	3	433-454
novel_78	Cluster-18410.61462	-	3	777-798
novel_78	Cluster-18410.61461	-	3	777-798
novel_78	Cluster-18410.54791	unknown [Picea sitchensis]	3	777-798
novel_78	Cluster-18410.54614	putative truncated TIR-NBS-LRR protein [Pinus monticola]	3	777-798
novel_78	Cluster-18410.65586	unknown [Picea sitchensis]	3	777-798
novel_78	Cluster-18410.61456	-	3	777-798
novel_8	Cluster-18410.29147	unknown [Picea sitchensis]	3	451-472
novel_8	Cluster-7653.0	-	3	346-367
novel_8	Cluster-18410.83608	unknown [Picea sitchensis]	3	544-565
novel_8	Cluster-18410.19489	-	3	445-466
novel_8	Cluster-18410.82011	-	3	311-332
novel_8	Cluster-18410.89622	unknown [Picea sitchensis]	3	459-480
novel_8	Cluster-18410.87650	unknown [Picea sitchensis]	3	459-480
novel_8	Cluster-18410.42402	unknown [Picea sitchensis]	3	311-332
novel_80	Cluster-18410.22713	-	3	20-40
novel_80	Cluster-18410.26041	-	3	65-85
novel_80	Cluster-8063.0	pentatricopeptide repeat-containing protein At1g62930, chloroplastic-like [Amborella trichopoda]	3	47-67
novel_80	Cluster-18410.113084	pentatricopeptide repeat-containing protein At1g62930, chloroplastic-like [Amborella trichopoda]	3	250-270
novel_80	Cluster-22620.0	-	3	391-411
novel_80	Cluster-18410.26050	-	3	135-155
novel_80	Cluster-18410.26047	-	3	138-158
novel_80	Cluster-18624.1	pentatricopeptide repeat-containing protein At3g22470, mitochondrial-like isoform X3 [Jatropha curcas]	3	420-440
novel_80	Cluster-18410.15080	-	3	3178-3198
novel_80	Cluster-18410.67192	-	3	2315-2335
novel_82	Cluster-18410.91163	putative truncated TIR-NBS-LRR protein [Pinus monticola]	3	530-551
novel_82	Cluster-18410.15299	-	3	513-534
novel_82	Cluster-18410.103704	-	3	510-531
novel_82	Cluster-18410.15302	-	3	513-534
novel_82	Cluster-18410.42836	-	3	557-578
novel_82	Cluster-18410.41739	-	3	313-334
novel_82	Cluster-18410.21519	unknown [Picea sitchensis]	3	313-334
novel_82	Cluster-18410.15298	-	3	513-534
novel_82	Cluster-18410.8835	unknown [Picea sitchensis]	3	513-534
novel_82	Cluster-18410.74799	unknown [Picea sitchensis]	3	451-472
novel_82	Cluster-18410.58831	-	3	451-472
novel_82	Cluster-18410.51677	-	3	451-472
novel_82	Cluster-18410.65733	-	3	451-472
novel_82	Cluster-18410.74798	-	3	451-472
novel_82	Cluster-18410.74797	-	3	451-472
novel_82	Cluster-18410.46879	-	3	351-372
novel_82	Cluster-18410.69140	-	3	508-529
novel_84	Cluster-18410.39192	sucrose synthase [Pinus taeda]	3	233-252
novel_84	Cluster-18410.47845	unknown [Picea sitchensis]	3	728-747
novel_84	Cluster-18410.47844	unknown [Picea sitchensis]	3	31-50
novel_84	Cluster-18410.52391	unknown [Picea sitchensis]	3	778-797
novel_84	Cluster-18410.55061	unknown [Picea sitchensis]	3	728-747
novel_84	Cluster-18410.70616	unknown [Picea sitchensis]	3	31-50
novel_84	Cluster-18410.52711	unknown [Picea sitchensis]	3	778-797
novel_84	Cluster-18410.115010	-	3	201-220
novel_84	Cluster-18410.54681	-	3	1052-1071
novel_84	Cluster-18410.55806	-	3	1052-1071
novel_84	Cluster-18410.54274	peptidyl-prolyl cis-trans isomerase CYP21-4 isoform X1 [Amborella trichopoda]	3	1269-1288
novel_84	Cluster-18410.55803	-	3	1269-1288
novel_85	Cluster-18410.20684	-	3	1903-1923
novel_85	Cluster-18410.25894	-	3	2137-2157
novel_85	Cluster-18410.90666	-	3	2270-2290
novel_85	Cluster-18410.74465	-	3	1388-1408
novel_85	Cluster-18410.33738	NB-ARC [Pinus tabuliformis]	3	1091-1111
novel_87	Cluster-18410.64472	-	3	249-269
novel_88	Cluster-9536.0	-	3	12-33
novel_88	Cluster-18410.89138	unknown [Picea sitchensis]	3	12-33
novel_88	Cluster-18410.93992	unknown [Picea sitchensis]	3	12-33
novel_88	Cluster-18410.96513	-	3	12-33
novel_88	Cluster-18410.5771	-	3	66-87
novel_88	Cluster-18410.18484	-	3	127-148
novel_88	Cluster-18410.5770	-	3	66-87
novel_88	Cluster-18410.96512	-	3	12-33
novel_89	Cluster-18410.13036	unknown [Picea sitchensis]	3	709-731
novel_89	Cluster-18410.13033	unknown [Picea sitchensis]	3	709-731
novel_89	Cluster-18410.13035	-	3	709-731
novel_89	Cluster-18410.13034	-	3	709-731
novel_89	Cluster-18410.43600	-	3	117-139
novel_89	Cluster-18410.91024	-	3	117-139
novel_89	Cluster-18410.76695	-	3	117-139
novel_89	Cluster-18410.29071	-	3	117-139
novel_9	Cluster-20177.1	-	3	1460-1481
novel_9	Cluster-20177.0	unknown [Picea sitchensis]	3	1460-1481
novel_9	Cluster-21701.0	-	3	1106-1127
novel_9	Cluster-18410.92243	-	3	336-357
novel_9	Cluster-18410.30051	-	3	213-234
novel_9	Cluster-18410.30742	unknown [Picea sitchensis]	3	196-217
novel_9	Cluster-18410.30751	-	3	213-234
novel_9	Cluster-18410.24055	unknown [Picea sitchensis]	3	213-234
novel_9	Cluster-18410.30746	unknown [Picea sitchensis]	3	210-231
novel_9	Cluster-18410.93679	unknown [Picea sitchensis]	3	39-60
novel_9	Cluster-18410.93680	-	3	39-60
novel_9	Cluster-18410.24158	unknown [Picea sitchensis]	3	106-127
novel_9	Cluster-18410.30745	unknown [Picea sitchensis]	3	148-169
novel_9	Cluster-18410.30747	unknown [Picea sitchensis]	3	128-149
novel_9	Cluster-18410.89218	unknown [Picea sitchensis]	3	86-107
novel_90	Cluster-18410.58503	-	3	1882-1903
novel_90	Cluster-18410.62941	-	3	305-326
novel_90	Cluster-18410.52518	-	3	319-340
novel_90	Cluster-18410.53702	arginine--tRNA ligase, cytoplasmic isoform X1 [Amborella trichopoda]	3	768-789
novel_91	Cluster-18410.10879	-	3	341-361
novel_91	Cluster-18410.10880	-	3	441-461
novel_91	Cluster-18410.10878	-	3	285-305
novel_91	Cluster-18410.10877	-	3	441-461
novel_91	Cluster-18410.8921	hypothetical protein 0 11428 01, partial [Pinus taeda]	3	944-964
novel_91	Cluster-5096.0	-	3	322-342
novel_91	Cluster-18410.52517	-	3	442-462
novel_91	Cluster-18410.69542	unknown [Picea sitchensis]	3	298-318
novel_91	Cluster-18410.5483	hypothetical protein 0 11428 01, partial [Pinus taeda]	3	1236-1256
novel_91	Cluster-18410.39116	-	3	530-550
novel_93	Cluster-18410.27313	actin-related protein 8 isoform X1 [Amborella trichopoda]	3	1203-1223
novel_93	Cluster-18410.27314	PREDICTED: actin-related protein 8 [Cucumis sativus]	3	1073-1093
novel_93	Cluster-18410.111914	-	3	1203-1223
novel_93	Cluster-18410.27312	actin-related protein 8 isoform X2 [Amborella trichopoda]	3	1073-1093
novel_93	Cluster-18410.88980	-	3	412-432
novel_93	Cluster-16448.0	actin-related protein 8 isoform X2 [Amborella trichopoda]	3	412-432
novel_93	Cluster-18410.61132	F-box..LRR-repeat protein 4 [Amborella trichopoda]	3	1856-1876
novel_93	Cluster-18410.84455	unknown [Picea sitchensis]	3	622-642
novel_93	Cluster-18410.87189	-	3	622-642
novel_93	Cluster-18410.87190	unknown [Picea sitchensis]	3	610-630
novel_93	Cluster-18410.87187	unknown [Picea sitchensis]	3	610-630
novel_93	Cluster-18410.108301	-	3	565-585
novel_94	Cluster-18410.9767	-	3	44039
novel_94	Cluster-18410.23941	-	3	44071
novel_94	Cluster-18410.83147	-	3	70-90
novel_94	Cluster-18410.32109	unknown [Picea sitchensis]	3	103-123
novel_94	Cluster-18410.36461	unknown [Picea sitchensis]	3	103-123
novel_94	Cluster-1398.0	-	3	55-75
novel_94	Cluster-18410.39531	-	3	135-155
novel_94	Cluster-18410.9234	-	3	153-173
novel_94	Cluster-18410.6167	unknown [Picea sitchensis]	3	153-173
novel_94	Cluster-18410.109817	-	3	153-173
novel_94	Cluster-18410.86628	-	3	153-173
novel_94	Cluster-18410.80177	unknown [Picea sitchensis]	3	375-395
novel_94	Cluster-18410.53264	-	3	394-414
novel_94	Cluster-18410.65076	unknown [Picea sitchensis]	3	375-395
novel_94	Cluster-18410.90808	-	3	394-414
novel_94	Cluster-18410.83152	-	3	1996-2016
novel_94	Cluster-18410.83154	-	3	2004-2024
novel_94	Cluster-18410.83150	-	3	1996-2016
novel_94	Cluster-18410.83149	-	3	2004-2024
novel_94	Cluster-18410.10179	-	3	161-181
novel_96	Cluster-18410.56308	unknown [Picea sitchensis]	3	1468-1487
novel_96	Cluster-17655.0	-	3	129-148
novel_96	Cluster-2926.1	unnamed protein product, partial [Vitis vinifera]	3	299-318
novel_96	Cluster-18410.116123	palmitoyltransferase ZDHHC17-like [Ananas comosus]	3	222-241
novel_96	Cluster-18410.116125	palmitoyltransferase ZDHHC17-like [Ananas comosus]	3	222-241
novel_96	Cluster-18410.54353	-	3	1428-1447
novel_96	Cluster-18410.45711	unknown [Picea sitchensis]	3	842-861
novel_96	Cluster-18410.41913	-	3	511-530
novel_96	Cluster-18410.75813	unknown [Lotus japonicus]	3	511-530
novel_96	Cluster-18410.51955	hypothetical protein MANES 10G151800 [Manihot esculenta]	3	369-388
novel_96	Cluster-18410.41912	-	3	369-388
novel_96	Cluster-18410.50409	-	3	215-234
novel_97	Cluster-18410.24578	-	3	1400-1420
novel_97	Cluster-10846.0	PREDICTED: uncharacterized protein LOC104419381 [Eucalyptus grandis]	3	867-887
novel_98	Cluster-18410.112707	-	3	965-985
novel_99	Cluster-18410.92892	-	3	1603-1623
novel_99	Cluster-18410.92893	-	3	1627-1647
novel_99	Cluster-18410.15887	-	3	4906-4926
novel_99	Cluster-18410.15886	-	3	4906-4926
pma-miR1311	Cluster-18410.12260	-	3	232-253
pma-miR1311	Cluster-18410.12260	-	3	106-127
pma-miR1311	Cluster-18410.12262	-	3	180-201
pma-miR1311	Cluster-18410.12262	-	3	306-327
pma-miR1311	Cluster-18410.12261	-	3	180-201
pma-miR1311	Cluster-18410.103706	-	3	585-606
pma-miR1312	Cluster-18410.73875	-	3	192-213
pma-miR1312	Cluster-18410.69887	putative TIR-NBS-LRR protein [Pinus monticola]	3	192-213
pma-miR1312	Cluster-18410.108239	-	3	192-213
pma-miR1312	Cluster-18410.9381	putative TIR-NBS-LRR protein [Pinus monticola]	3	192-213
pma-miR1312	Cluster-18410.33336	putative TIR-NBS-LRR protein [Pinus monticola]	3	192-213
pma-miR1312	Cluster-18410.108240	-	3	192-213
pma-miR1312	Cluster-18410.109270	-	3	15-36
pma-miR1312	Cluster-18410.26797	putative TIR..NBS..LRR disease resistance protein, partial [Pinus taeda]	3	15-36
pma-miR1312	Cluster-18410.35178	putative TIR..NBS..LRR disease resistance protein, partial [Pinus taeda]	3	15-36
pma-miR1312	Cluster-18410.26796	putative TIR..NBS..LRR disease resistance protein, partial [Pinus taeda]	3	15-36
pma-miR1313	Cluster-18410.110050	-	3	1681-1701
pma-miR1313	Cluster-18410.110049	-	3	1681-1701
pma-miR1313	Cluster-18410.112954	unknown [Picea sitchensis]	3	149-169
pma-miR1314	Cluster-15462.2	-	3	388-409
pma-miR1315	Cluster-18410.84039	unknown [Picea sitchensis]	3	178-198
pma-miR1315	Cluster-18410.25847	-	3	110-130
pma-miR1315	Cluster-18410.72543	unknown [Picea sitchensis]	3	110-130
pma-miR1315	Cluster-18410.72542	unknown [Picea sitchensis]	3	307-327
pma-miR1315	Cluster-18410.44480	unknown [Picea sitchensis]	3	273-293
pma-miR1316	Cluster-12395.0	-	3	118-138
pma-miR1316	Cluster-9156.0	-	3	222-242
pma-miR1316	Cluster-18410.51449	-	3	597-617
pma-miR159b	Cluster-18410.44248	PREDICTED: GTP cyclohydrolase 1-like [Nelumbo nucifera]	3	2268-2287
pma-miR159b	Cluster-18410.68969	PREDICTED: GTP cyclohydrolase 1-like [Nelumbo nucifera]	3	2359-2378
pma-miR159b	Cluster-18410.56431	uncharacterized protein LOC112283976 [Physcomitrella patens]	3	450-469
pma-miR159b	Cluster-18410.68219	-	3	450-469
pma-miR159b	Cluster-18410.64664	hypothetical protein MARPO 0021s0012 [Marchantia polymorpha]	3	450-469
pma-miR159b	Cluster-11934.0	-	3	143-162
pma-miR159b	Cluster-18410.7041	unknown [Picea sitchensis]	3	3389-3408
pma-miR159b	Cluster-18410.3474	-	3	3389-3408
pma-miR159b	Cluster-18410.96423	unknown [Picea sitchensis]	3	3427-3446
pma-miR159b	Cluster-18410.3551	unknown [Picea sitchensis]	3	3427-3446
pma-miR159b	Cluster-18410.82631	unknown [Picea sitchensis]	3	5248-5267
pma-miR159b	Cluster-18410.28619	unknown [Picea sitchensis]	3	5262-5281
pma-miR159b	Cluster-18410.41756	-	3	334-353
pma-miR159c	Cluster-20972.1	-	3	276-296
pma-miR159c	Cluster-20972.1	-	3	794-814
pma-miR159c	Cluster-20972.2	-	3	276-296
pma-miR159c	Cluster-20972.2	-	3	794-814
pma-miR159c	Cluster-18410.64102	transcription factor BIM2 isoform X2 [Amborella trichopoda]	3	559-579
pma-miR159c	Cluster-18410.62427	-	3	559-579
pma-miR159c	Cluster-18410.33788	transcription factor BIM2 isoform X2 [Amborella trichopoda]	3	559-579
pma-miR159c	Cluster-18410.77473	hypothetical protein MARPO 0174s0004 [Marchantia polymorpha]	3	559-579
pma-miR159c	Cluster-18410.77472	hypothetical protein MARPO 0174s0004 [Marchantia polymorpha]	3	559-579
pma-miR166c	Cluster-18410.96678	unknown [Picea sitchensis]	3	27-47
pma-miR166c	Cluster-18410.69537	-	3	27-47
pma-miR390	Cluster-18410.92744	PREDICTED: ABC transporter G family member 36 [Elaeis guineensis]	3	2102-2122
pma-miR396	Cluster-18410.12553	-	3	631-651
pma-miR396	Cluster-18410.12554	-	3	619-639
pma-miR396	Cluster-18410.100435	-	3	1175-1195
pma-miR396	Cluster-18410.37527	-	3	196-216
pma-miR396	Cluster-18410.37528	-	3	196-216
pma-miR396	Cluster-18410.37526	-	3	196-216
pma-miR396	Cluster-18410.27403	putative truncated TIR-NBS-LRR protein [Pinus monticola]	3	196-216
pma-miR396	Cluster-18410.12550	-	3	631-651
pma-miR396	Cluster-18410.12557	-	3	619-639
pma-miR396	Cluster-18410.12561	unknown [Picea sitchensis]	3	590-610
pma-miR396	Cluster-18410.12552	unknown [Picea sitchensis]	3	619-639
pma-miR396	Cluster-18410.12548	unknown [Picea sitchensis]	3	590-610
pma-miR408	Cluster-18410.66064	Glycosyl hydrolase [Trema orientalis]	3	2897-2917
pma-miR408	Cluster-18410.66062	unknown [Picea sitchensis]	3	818-838
pma-miR408	Cluster-18410.47665	-	3	1015-1035
pma-miR408	Cluster-18410.53131	-	3	396-416
pma-miR408	Cluster-18410.63242	unknown [Picea sitchensis]	3	372-392
pma-miR408	Cluster-18410.53129	unknown [Picea sitchensis]	3	372-392
pma-miR482a	Cluster-18410.37940	-	3	605-626
pma-miR482a	Cluster-18410.37942	-	3	605-626
pma-miR482a	Cluster-18410.37941	-	3	605-626
pma-miR482a	Cluster-16849.0	-	3	309-330
pma-miR482a	Cluster-18410.30228	-	3	341-362
pma-miR482a	Cluster-18410.40198	-	3	341-362
pma-miR482a	Cluster-18778.0	-	3	333-354
pma-miR482c	Cluster-18410.28980	-	3	892-911
pma-miR482c	Cluster-18410.63418	-	3	1180-1199
pma-miR482c	Cluster-18410.18757	putative truncated TIR-NBS-LRR protein [Pinus monticola]	3	907-926
pma-miR482c	Cluster-18410.18756	putative truncated TIR-NBS-LRR protein [Pinus monticola]	3	907-926
pma-miR482c	Cluster-18410.1906	-	3	175-194
pma-miR482c	Cluster-18410.4683	zinc ion-binding protein [Medicago truncatula]	3	175-194
pma-miR482c	Cluster-18410.1904	-	3	175-194
pma-miR482c	Cluster-18410.1903	-	3	175-194
pma-miR482c	Cluster-18410.1905	-	3	175-194
pma-miR482c	Cluster-1299.0	-	3	112-131
pma-miR482d	Cluster-18410.48562	-	3	375-394
pma-miR482d	Cluster-18410.24960	-	3	353-372
pma-miR482d	Cluster-18410.52006	-	3	375-394
pma-miR482d	Cluster-18410.24961	-	3	353-372
pma-miR482d	Cluster-18410.92366	-	3	375-394
pma-miR482d	Cluster-18410.92365	-	3	353-372
pma-miR482d	Cluster-18410.77201	-	3	40-59
pma-miR482d	Cluster-21284.0	-	3	160-179
pma-miR946a-3p	Cluster-18410.11127	-	3	581-601
pma-miR946a-3p	Cluster-18410.78137	-	3	411-431
pma-miR946a-3p	Cluster-18410.72806	-	3	417-437
pma-miR946a-3p	Cluster-18410.94241	-	3	411-431
pma-miR946a-3p	Cluster-18410.72808	-	3	417-437
pma-miR946a-3p	Cluster-18410.108244	-	3	332-352
pma-miR946a-5p	Cluster-18410.86228	1-deoxy-D-xylulose-5-phosphate synthase [Ginkgo biloba]	3	1406-1426
pma-miR946a-5p	Cluster-18410.86232	1-deoxy-D-xylulose 5-phosphate synthase type I [Picea abies]	3	1406-1426
pma-miR946a-5p	Cluster-18410.86231	PREDICTED: probable 1-deoxy-D-xylulose-5-phosphate synthase, chloroplastic [Ricinus communis]	3	1406-1426
pma-miR946a-5p	Cluster-18410.86230	PREDICTED: probable 1-deoxy-D-xylulose-5-phosphate synthase, chloroplastic [Ricinus communis]	3	1406-1426
pma-miR946a-5p	Cluster-23870.0	-	3	12-32
pma-miR946a-5p	Cluster-18410.109602	-	3	43945
pma-miR946a-5p	Cluster-21356.0	-	3	43945
pma-miR946a-5p	Cluster-18410.110818	-	3	43945
pma-miR946a-5p	Cluster-21356.1	-	3	43945
pma-miR946a-5p	Cluster-18410.104782	-	3	218-238
pma-miR947	Cluster-18410.66391	-	3	354-375
pma-miR947	Cluster-18410.12811	-	3	354-375
pma-miR947	Cluster-18410.97644	60S ribosomal protein L37a-2 [Zea mays]	3	539-560
pma-miR947	Cluster-18410.96120	-	3	539-560
pma-miR947	Cluster-18410.91051	60S ribosomal protein L37a-2 [Zea mays]	3	539-560
pma-miR947	Cluster-18410.50422	Class II glutamine amidotransferase domain [Macleaya cordata]	3	504-525
pma-miR947	Cluster-18410.20575	unknown [Picea sitchensis]	3	689-710
pma-miR947	Cluster-18410.13077	-	3	707-728
pma-miR947	Cluster-18410.84721	-	3	689-710
pma-miR947	Cluster-18410.89424	unknown [Picea sitchensis]	3	707-728
pma-miR949	Cluster-18410.51788	-	3	297-317
pma-miR949	Cluster-18410.75935	unknown [Picea sitchensis]	3	55-75
pma-miR949	Cluster-18410.76028	-	3	55-75
pma-miR949	Cluster-18410.76026	-	3	55-75
pma-miR949	Cluster-18410.76029	-	3	55-75
pma-miR949	Cluster-12183.0	-	3	297-317
pma-miR950a	Cluster-18410.37995	putative TIR-NBS-LRR protein [Pinus monticola]	3	209-228
pma-miR950a	Cluster-18410.117206	NB-ARC [Pinus tabuliformis]	3	212-231
pma-miR950a	Cluster-18410.19623	unknown [Picea sitchensis]	3	249-268
pma-miR950a	Cluster-18410.33065	putative TIR-NBS-LRR protein [Pinus monticola]	3	463-482
pma-miR951	Cluster-18410.8927	-	3	384-404
pma-miR951	Cluster-18410.41733	-	3	44071
pma-miR951	Cluster-18410.41732	-	3	44071
pma-miR952a	Cluster-18410.107808	-	3	65-84
pma-miR952a	Cluster-18410.107808	-	3	175-194
pma-miR952a	Cluster-18410.107808	-	3	285-304
pma-miR952a	Cluster-18410.107808	-	3	44196
pma-miR952a	Cluster-18410.57	-	3	65-84
pma-miR952a	Cluster-18410.57	-	3	175-194
pma-miR952a	Cluster-18410.57	-	3	285-304
pma-miR952a	Cluster-18410.57	-	3	44196
pma-miR952a	Cluster-18410.56	-	3	65-84
pma-miR952a	Cluster-18410.56	-	3	175-194
pma-miR952a	Cluster-18410.56	-	3	285-304
pma-miR952a	Cluster-18410.56	-	3	44196
pma-miR952a	Cluster-18410.97212	4-coumarate--CoA ligase-like 5 [Cucurbita moschata]	3	109-128
pma-miR952a	Cluster-18410.100165	AMP-dependent synthetase..ligase [Macleaya cordata]	3	109-128
pma-miR952a	Cluster-18410.97213	unknown [Picea sitchensis]	3	109-128
pma-miR952a	Cluster-18410.96570	-	3	65-84
pma-miR952a	Cluster-18410.96570	-	3	175-194
pma-miR952a	Cluster-18410.96570	-	3	285-304
pma-miR952a	Cluster-18410.96570	-	3	44196
pma-miR952a	Cluster-18410.10617	-	3	65-84
pma-miR952a	Cluster-18410.10617	-	3	175-194
pma-miR952a	Cluster-18410.10617	-	3	285-304
pma-miR952a	Cluster-18410.10617	-	3	44196
pma-miR952a	Cluster-18410.96573	-	3	26-45
pma-miR952a	Cluster-18410.96573	-	3	136-155
pma-miR952a	Cluster-18410.96573	-	3	246-265
pma-miR952a	Cluster-18410.96582	-	3	65-84
pma-miR952a	Cluster-18410.96582	-	3	175-194
pma-miR952a	Cluster-18410.96582	-	3	285-304
pma-miR952a	Cluster-18410.96582	-	3	44196
pma-miR952a	Cluster-18410.15924	protein TPR2-like isoform X1 [Physcomitrella patens]	3	268-287
pma-miR952a	Cluster-2810.0	-	3	37-56
pma-miR952a	Cluster-18410.115065	-	3	804-823
pma-miR952a	Cluster-18410.69087	-	3	1672-1691
pma-miR952a	Cluster-18410.76267	-	3	39-58
pma-miR952a	Cluster-18410.30766	serine..threonine-protein kinase TOUSLED [Amborella trichopoda]	3	2231-2250
pma-miR952a	Cluster-18410.31398	-	3	2243-2262
novel_1	Cluster-18410.109165	unknown [Picea sitchensis]	3.5	487-508
novel_10	Cluster-18410.97358	unknown [Picea sitchensis]	3.5	350-371
novel_10	Cluster-18410.97359	unknown [Picea sitchensis]	3.5	345-366
novel_10	Cluster-18410.29398	-	3.5	1408-1429
novel_10	Cluster-18410.92935	unknown [Picea sitchensis]	3.5	1408-1429
novel_10	Cluster-18410.101859	unknown [Picea sitchensis]	3.5	1818-1839
novel_100	Cluster-18410.56793	-	3.5	437-457
novel_100	Cluster-18410.57304	unknown [Picea sitchensis]	3.5	437-457
novel_100	Cluster-18410.60391	-	3.5	715-735
novel_100	Cluster-18410.32511	unknown [Picea sitchensis]	3.5	1860-1880
novel_100	Cluster-18410.1034	-	3.5	1885-1905
novel_100	Cluster-18410.62042	-	3.5	212-232
novel_100	Cluster-18410.62036	PREDICTED: squamosa promoter-binding-like protein 15 [Musa acuminata subsp. malaccensis]	3.5	212-232
novel_100	Cluster-18410.62033	PREDICTED: squamosa promoter-binding-like protein 15 [Musa acuminata subsp. malaccensis]	3.5	212-232
novel_100	Cluster-18410.64609	-	3.5	212-232
novel_101	Cluster-18410.95963	PREDICTED: protein FAM91A1 [Nelumbo nucifera]	3.5	2511-2531
novel_102	Cluster-18410.41064	-	3.5	93-113
novel_102	Cluster-18410.63550	probable protein phosphatase 2C 4 [Amborella trichopoda]	3.5	2172-2192
novel_102	Cluster-18410.71347	-	3.5	2788-2808
novel_102	Cluster-18410.42141	PREDICTED: RNA exonuclease 4 isoform X1 [Nelumbo nucifera]	3.5	1451-1471
novel_102	Cluster-18410.80780	-	3.5	1472-1492
novel_104	Cluster-18410.30786	-	3.5	23-42
novel_104	Cluster-7786.0	-	3.5	238-257
novel_104	Cluster-18410.90610	-	3.5	125-144
novel_104	Cluster-18410.27109	putative TIR-NBS-LRR protein [Pinus monticola]	3.5	359-378
novel_104	Cluster-18410.19564	putative TIR-NBS-LRR protein [Pinus monticola]	3.5	359-378
novel_104	Cluster-18410.27107	putative TIR-NBS-LRR protein [Pinus monticola]	3.5	359-378
novel_104	Cluster-18410.69378	-	3.5	36-55
novel_104	Cluster-18410.28405	laccase [Pinus taeda]	3.5	169-188
novel_104	Cluster-18410.81889	-	3.5	763-782
novel_104	Cluster-18410.96266	unknown [Picea sitchensis]	3.5	642-661
novel_104	Cluster-18410.62015	-	3.5	788-807
novel_105	Cluster-18410.101870	-	3.5	298-318
novel_105	Cluster-18410.35309	-	3.5	149-169
novel_105	Cluster-18410.60019	NBS-LRR disease resistance protein homologue [Hordeum vulgare]	3.5	534-554
novel_105	Cluster-18410.85099	unknown [Picea sitchensis]	3.5	502-522
novel_107	Cluster-18410.34195	-	3.5	1775-1796
novel_107	Cluster-18410.75265	-	3.5	1775-1796
novel_107	Cluster-18410.44593	-	3.5	2060-2081
novel_107	Cluster-18410.91658	-	3.5	44072
novel_107	Cluster-18410.27537	flavanone 3-hydroxylase [Ginkgo biloba]	3.5	68-89
novel_107	Cluster-18410.27539	flavanone 3-hydroxylase [Ginkgo biloba]	3.5	68-89
novel_107	Cluster-18410.27529	flavanone 3-hydroxylase [Ginkgo biloba]	3.5	68-89
novel_107	Cluster-7122.0	PREDICTED: pentatricopeptide repeat-containing protein At5g11310, mitochondrial [Elaeis guineensis]	3.5	1544-1565
novel_107	Cluster-18410.66440	-	3.5	1256-1277
novel_107	Cluster-18410.66435	hypothetical protein MARPO 0151s0018 [Marchantia polymorpha]	3.5	1277-1298
novel_107	Cluster-18410.39239	hypothetical protein MARPO 0151s0018 [Marchantia polymorpha]	3.5	1277-1298
novel_107	Cluster-18410.41012	-	3.5	1304-1325
novel_107	Cluster-18410.66436	hypothetical protein MARPO 0151s0018 [Marchantia polymorpha]	3.5	1304-1325
novel_107	Cluster-18410.66433	hypothetical protein MARPO 0151s0018 [Marchantia polymorpha]	3.5	1325-1346
novel_107	Cluster-18410.66438	hypothetical protein MARPO 0151s0018 [Marchantia polymorpha]	3.5	1325-1346
novel_107	Cluster-18410.72010	-	3.5	1343-1364
novel_107	Cluster-18410.41537	hypothetical protein MARPO 0151s0018 [Marchantia polymorpha]	3.5	1256-1277
novel_107	Cluster-18410.41536	hypothetical protein MARPO 0151s0018 [Marchantia polymorpha]	3.5	1277-1298
novel_107	Cluster-18410.26731	hypothetical protein MARPO 0151s0018 [Marchantia polymorpha]	3.5	1304-1325
novel_107	Cluster-18410.66437	hypothetical protein MARPO 0151s0018 [Marchantia polymorpha]	3.5	1325-1346
novel_107	Cluster-18410.66439	hypothetical protein MARPO 0151s0018 [Marchantia polymorpha]	3.5	1343-1364
novel_107	Cluster-18410.100826	-	3.5	1256-1277
novel_107	Cluster-18410.44993	hypothetical protein MARPO 0151s0018 [Marchantia polymorpha]	3.5	1277-1298
novel_107	Cluster-18410.41010	-	3.5	1304-1325
novel_107	Cluster-18410.74710	-	3.5	1325-1346
novel_108	Cluster-18410.53856	LOW QUALITY PROTEIN: phosphatidate phosphatase PAH2 [Amborella trichopoda]	3.5	3495-3516
novel_108	Cluster-18410.39597	-	3.5	3661-3682
novel_108	Cluster-18410.53855	LOW QUALITY PROTEIN: phosphatidate phosphatase PAH2 [Amborella trichopoda]	3.5	3661-3682
novel_108	Cluster-18410.58761	-	3.5	636-657
novel_108	Cluster-18410.58957	-	3.5	636-657
novel_108	Cluster-18410.51788	-	3.5	294-315
novel_108	Cluster-18410.75935	unknown [Picea sitchensis]	3.5	52-73
novel_108	Cluster-18410.76028	-	3.5	52-73
novel_109	Cluster-18410.37527	-	3.5	197-216
novel_109	Cluster-18410.37528	-	3.5	197-216
novel_109	Cluster-18410.37526	-	3.5	197-216
novel_109	Cluster-18410.27403	putative truncated TIR-NBS-LRR protein [Pinus monticola]	3.5	197-216
novel_109	Cluster-18410.110170	-	3.5	1572-1591
novel_109	Cluster-18410.110169	-	3.5	1559-1578
novel_109	Cluster-18410.110168	unknown [Picea sitchensis]	3.5	1572-1591
novel_109	Cluster-18410.110171	-	3.5	1559-1578
novel_109	Cluster-18410.50371	unknown [Picea sitchensis]	3.5	239-258
novel_109	Cluster-18410.62897	-	3.5	947-966
novel_109	Cluster-18410.88986	-	3.5	947-966
novel_109	Cluster-18410.54209	-	3.5	947-966
novel_109	Cluster-18410.62896	unknown [Picea sitchensis]	3.5	947-966
novel_11	Cluster-18410.1081	unknown [Picea sitchensis]	3.5	726-747
novel_11	Cluster-18410.118396	-	3.5	726-747
novel_11	Cluster-18410.1082	unknown [Picea sitchensis]	3.5	726-747
novel_11	Cluster-1841.0	unknown [Picea sitchensis]	3.5	726-747
novel_111	Cluster-18410.66813	SGS3 [Pinus tabuliformis]	3.5	2603-2624
novel_111	Cluster-18410.38038	-	3.5	277-298
novel_111	Cluster-18410.95612	-	3.5	566-587
novel_111	Cluster-18410.6186	-	3.5	643-664
novel_111	Cluster-18410.67321	PREDICTED: transcription initiation factor TFIID subunit 14b [Nelumbo nucifera]	3.5	611-632
novel_111	Cluster-18410.51845	-	3.5	611-632
novel_111	Cluster-18410.108239	-	3.5	1715-1736
novel_111	Cluster-18410.9381	putative TIR-NBS-LRR protein [Pinus monticola]	3.5	1887-1908
novel_111	Cluster-18410.33336	putative TIR-NBS-LRR protein [Pinus monticola]	3.5	1903-1924
novel_111	Cluster-18410.108240	-	3.5	2075-2096
novel_112	Cluster-18410.54531	unknown [Picea sitchensis]	3.5	1382-1402
novel_112	Cluster-18410.43857	-	3.5	65-85
novel_112	Cluster-18410.103582	-	3.5	65-85
novel_113	Cluster-17304.0	hypothetical protein POPTR 012G037100v3 [Populus trichocarpa]	3.5	272-292
novel_113	Cluster-18410.1357	-	3.5	514-534
novel_115	Cluster-12712.0	-	3.5	53-73
novel_115	Cluster-18410.7555	-	3.5	293-313
novel_115	Cluster-18410.109396	-	3.5	285-305
novel_115	Cluster-18410.109394	-	3.5	289-309
novel_115	Cluster-18410.109395	-	3.5	281-301
novel_115	Cluster-18410.109397	-	3.5	381-401
novel_115	Cluster-18410.109393	-	3.5	381-401
novel_115	Cluster-18410.100701	-	3.5	43945
novel_115	Cluster-18410.100702	protein TIC 22, chloroplastic-like isoform X2 [Physcomitrella patens]	3.5	43945
novel_115	Cluster-18410.75458	hypothetical protein POPTR 015G129600v3 [Populus trichocarpa]	3.5	387-407
novel_115	Cluster-11546.0	cold-regulated 413 plasma membrane protein 1 [Populus trichocarpa]	3.5	698-718
novel_115	Cluster-18410.5447	-	3.5	832-852
novel_116	Cluster-18410.45463	hypothetical protein AQUCO 01400370v1 [Aquilegia coerulea]	3.5	2809-2829
novel_116	Cluster-18410.5787	-	3.5	325-345
novel_116	Cluster-18410.17076	-	3.5	840-860
novel_116	Cluster-18410.59555	PREDICTED: LOW QUALITY PROTEIN: uncharacterized protein LOC105055018 [Elaeis guineensis]	3.5	5433-5453
novel_116	Cluster-18410.48071	hypothetical protein AMTR s00048p00082810 [Amborella trichopoda]	3.5	2009-2029
novel_116	Cluster-18410.45344	-	3.5	291-311
novel_116	Cluster-18410.64796	unknown [Picea sitchensis]	3.5	1314-1334
novel_117	Cluster-14145.0	-	3.5	753-773
novel_120	Cluster-18410.100085	unknown [Picea sitchensis]	3.5	1044-1064
novel_120	Cluster-18410.11379	unknown [Picea sitchensis]	3.5	1044-1064
novel_120	Cluster-18410.50474	-	3.5	1463-1483
novel_120	Cluster-18410.55925	hypothetical protein AQUCO 02700372v1 [Aquilegia coerulea]	3.5	1222-1242
novel_120	Cluster-18410.55927	hypothetical protein AQUCO 02700372v1 [Aquilegia coerulea]	3.5	1222-1242
novel_120	Cluster-18410.69610	hypothetical protein AQUCO 02700372v1 [Aquilegia coerulea]	3.5	1222-1242
novel_120	Cluster-18410.86353	PREDICTED: probable serine..threonine-protein kinase PBL9 isoform X2 [Elaeis guineensis]	3.5	1463-1483
novel_120	Cluster-18410.50476	-	3.5	1463-1483
novel_122	Cluster-18410.77039	-	3.5	215-234
novel_122	Cluster-18410.77039	-	3.5	359-378
novel_122	Cluster-18410.77039	-	3.5	143-162
novel_122	Cluster-18410.113069	probable leucine-rich repeat receptor-like protein kinase At1g35710 [Durio zibethinus]	3.5	44102
novel_122	Cluster-18410.13992	probable leucine-rich repeat receptor-like protein kinase At1g35710 [Durio zibethinus]	3.5	44102
novel_122	Cluster-18410.11400	probable leucine-rich repeat receptor-like protein kinase At1g35710 [Durio zibethinus]	3.5	340-359
novel_122	Cluster-18410.113066	probable leucine-rich repeat receptor-like protein kinase At1g35710 [Durio zibethinus]	3.5	412-431
novel_122	Cluster-21816.0	-	3.5	245-264
novel_122	Cluster-18410.32704	unknown [Picea sitchensis]	3.5	440-459
novel_122	Cluster-18410.32704	unknown [Picea sitchensis]	3.5	584-603
novel_122	Cluster-18410.32704	unknown [Picea sitchensis]	3.5	368-387
novel_122	Cluster-21816.1	-	3.5	501-520
novel_123	Cluster-18410.24090	PREDICTED: uncharacterized protein LOC104449030 isoform X2 [Eucalyptus grandis]	3.5	686-706
novel_123	Cluster-18410.78027	unknown [Picea sitchensis]	3.5	5583-5603
novel_123	Cluster-18410.71518	unknown [Picea sitchensis]	3.5	5614-5634
novel_123	Cluster-18410.64388	-	3.5	5583-5603
novel_123	Cluster-18410.64392	unknown [Picea sitchensis]	3.5	5614-5634
novel_123	Cluster-18410.49881	unknown [Picea sitchensis]	3.5	5583-5603
novel_123	Cluster-18410.60168	unknown [Picea sitchensis]	3.5	5614-5634
novel_123	Cluster-18410.64394	unknown [Picea sitchensis]	3.5	5583-5603
novel_124	Cluster-18410.79644	unknown [Picea sitchensis]	3.5	949-968
novel_124	Cluster-18410.19999	-	3.5	583-602
novel_124	Cluster-18410.108393	-	3.5	526-545
novel_124	Cluster-18410.26475	-	3.5	920-939
novel_124	Cluster-18410.95544	-	3.5	1945-1964
novel_124	Cluster-18410.29467	unknown [Picea sitchensis]	3.5	1945-1964
novel_124	Cluster-18410.29466	-	3.5	1944-1963
novel_124	Cluster-18410.27844	PREDICTED: NAC domain-containing protein 45-like isoform X1 [Juglans regia]	3.5	1944-1963
novel_124	Cluster-18410.29464	-	3.5	2091-2110
novel_124	Cluster-18410.29468	unknown [Picea sitchensis]	3.5	1942-1961
novel_124	Cluster-18410.29470	-	3.5	1943-1962
novel_124	Cluster-18410.29465	-	3.5	1942-1961
novel_124	Cluster-18410.29469	unknown [Picea sitchensis]	3.5	1943-1962
novel_125	Cluster-18410.10277	-	3.5	751-772
novel_125	Cluster-18410.29458	hypothetical protein AQUCO 04200059v1 [Aquilegia coerulea]	3.5	746-767
novel_125	Cluster-18410.44986	-	3.5	1535-1556
novel_125	Cluster-18410.44987	-	3.5	1535-1556
novel_125	Cluster-18410.42397	RNA polymerase II C-terminal domain phosphatase-like 1 [Amborella trichopoda]	3.5	1535-1556
novel_125	Cluster-18410.5586	unknown [Picea sitchensis]	3.5	2441-2462
novel_125	Cluster-18410.5585	unknown [Picea sitchensis]	3.5	2441-2462
novel_126	Cluster-18410.54885	-	3.5	1134-1154
novel_126	Cluster-18410.99123	FHA domain-containing protein At4g14490-like isoform X1 [Ananas comosus]	3.5	1053-1073
novel_126	Cluster-18410.63147	unnamed protein product, partial [Vitis vinifera]	3.5	2304-2324
novel_126	Cluster-18410.46218	unnamed protein product, partial [Vitis vinifera]	3.5	2304-2324
novel_126	Cluster-18410.44029	unnamed protein product, partial [Vitis vinifera]	3.5	2396-2416
novel_126	Cluster-18410.12038	-	3.5	250-270
novel_127	Cluster-18410.101527	-	3.5	11-31
novel_127	Cluster-18410.108337	-	3.5	11-31
novel_127	Cluster-18410.29293	unknown [Picea sitchensis]	3.5	949-969
novel_127	Cluster-23665.0	-	3.5	395-415
novel_127	Cluster-18410.47860	-	3.5	390-410
novel_127	Cluster-18410.115204	-	3.5	210-230
novel_127	Cluster-18410.51253	unknown [Picea sitchensis]	3.5	709-729
novel_127	Cluster-18410.55476	unknown [Picea sitchensis]	3.5	584-604
novel_128	Cluster-18410.68741	PREDICTED: zinc finger CCCH domain-containing protein 53-like isoform X2 [Populus euphratica]	3.5	43883
novel_128	Cluster-18410.52586	PREDICTED: zinc finger CCCH domain-containing protein 53-like isoform X2 [Populus euphratica]	3.5	43883
novel_128	Cluster-18410.66299	PREDICTED: zinc finger CCCH domain-containing protein 53-like isoform X2 [Populus euphratica]	3.5	43883
novel_128	Cluster-18410.68742	-	3.5	43883
novel_128	Cluster-18410.87668	unknown [Picea sitchensis]	3.5	403-423
novel_128	Cluster-18410.69511	-	3.5	14095-14115
novel_128	Cluster-18410.23326	PREDICTED: CRM-domain containing factor CFM3, chloroplastic..mitochondrial [Phoenix dactylifera]	3.5	756-776
novel_128	Cluster-18410.51889	unknown [Picea sitchensis]	3.5	2867-2887
novel_128	Cluster-18410.30790	-	3.5	2784-2804
novel_128	Cluster-18410.94439	-	3.5	654-674
novel_128	Cluster-18410.30237	ABC transporter I family member 17-like [Manihot esculenta]	3.5	654-674
novel_128	Cluster-18410.24408	unknown [Picea sitchensis]	3.5	757-777
novel_128	Cluster-18410.30238	-	3.5	757-777
novel_128	Cluster-18410.101256	unknown [Picea sitchensis]	3.5	757-777
novel_128	Cluster-18410.20653	unknown [Picea sitchensis]	3.5	654-674
novel_128	Cluster-18410.30241	unknown [Picea sitchensis]	3.5	654-674
novel_128	Cluster-18410.30235	-	3.5	654-674
novel_128	Cluster-18410.24409	-	3.5	558-578
novel_128	Cluster-18410.27230	unknown [Picea sitchensis]	3.5	558-578
novel_128	Cluster-18410.30239	-	3.5	757-777
novel_128	Cluster-18410.24410	unknown [Picea sitchensis]	3.5	558-578
novel_128	Cluster-18410.30236	-	3.5	522-542
novel_128	Cluster-18410.101257	unknown [Picea sitchensis]	3.5	522-542
novel_128	Cluster-18410.24411	unknown [Picea sitchensis]	3.5	522-542
novel_128	Cluster-18410.77218	unknown [Picea sitchensis]	3.5	729-749
novel_128	Cluster-18410.82533	unknown [Picea sitchensis]	3.5	729-749
novel_128	Cluster-18410.77371	-	3.5	729-749
novel_128	Cluster-18410.93412	unknown [Picea sitchensis]	3.5	117-137
novel_128	Cluster-18410.77370	-	3.5	117-137
novel_129	Cluster-18410.73823	-	3.5	98-118
novel_129	Cluster-18410.20684	-	3.5	2272-2292
novel_129	Cluster-18410.25894	-	3.5	2506-2526
novel_129	Cluster-18410.90666	-	3.5	2639-2659
novel_129	Cluster-18410.22807	-	3.5	1305-1325
novel_13	Cluster-9901.0	-	3.5	68-89
novel_13	Cluster-18410.19328	-	3.5	149-170
novel_13	Cluster-18410.19330	-	3.5	246-267
novel_13	Cluster-18410.59405	unknown [Picea sitchensis]	3.5	478-499
novel_13	Cluster-18410.85689	-	3.5	489-510
novel_13	Cluster-18410.55654	-	3.5	489-510
novel_130	Cluster-18410.51146	hypothetical protein AMTR s00058p00119830 [Amborella trichopoda]	3.5	1571-1591
novel_130	Cluster-18410.77441	unknown [Picea sitchensis]	3.5	243-263
novel_130	Cluster-18410.80702	-	3.5	243-263
novel_130	Cluster-18410.84089	-	3.5	1409-1429
novel_130	Cluster-18410.49013	-	3.5	1438-1458
novel_131	Cluster-18410.111918	-	3.5	563-583
novel_131	Cluster-18410.93629	hypothetical protein MARPO 0051s0092 [Marchantia polymorpha]	3.5	34-54
novel_131	Cluster-18410.83563	unknown [Picea sitchensis]	3.5	34-54
novel_131	Cluster-18410.83561	rac-like GTP-binding protein 5 isoform X1 [Momordica charantia]	3.5	34-54
novel_131	Cluster-18410.83562	hypothetical protein PRUPE 7G171700 [Prunus persica]	3.5	34-54
novel_131	Cluster-18410.83566	rac-like GTP-binding protein 5 isoform X1 [Momordica charantia]	3.5	34-54
novel_131	Cluster-18410.83565	unknown [Medicago truncatula]	3.5	34-54
novel_131	Cluster-18410.64190	-	3.5	920-940
novel_131	Cluster-18410.55949	-	3.5	920-940
novel_131	Cluster-18410.95963	PREDICTED: protein FAM91A1 [Nelumbo nucifera]	3.5	3622-3642
novel_131	Cluster-4509.0	NACa protein, partial [Ginkgo biloba]	3.5	216-236
novel_131	Cluster-18410.25506	-	3.5	614-634
novel_132	Cluster-18410.25347	-	3.5	732-752
novel_133	Cluster-18410.86764	-	3.5	502-522
novel_133	Cluster-18410.86765	-	3.5	479-499
novel_133	Cluster-18410.54126	unknown [Picea sitchensis]	3.5	92-112
novel_133	Cluster-18410.54127	unknown [Picea sitchensis]	3.5	92-112
novel_133	Cluster-18410.46470	-	3.5	120-140
novel_134	Cluster-18410.55574	hypothetical protein MARPO 0001s0341 [Marchantia polymorpha]	3.5	3200-3220
novel_134	Cluster-18410.5541	-	3.5	458-478
novel_134	Cluster-13121.0	-	3.5	631-651
novel_134	Cluster-18410.113551	-	3.5	310-330
novel_134	Cluster-18410.71188	-	3.5	310-330
novel_134	Cluster-18410.37076	RNA-binding protein BRN1 isoform X2 [Amborella trichopoda]	3.5	310-330
novel_134	Cluster-18410.71189	-	3.5	310-330
novel_135	Cluster-18410.52540	-	3.5	1290-1310
novel_135	Cluster-18410.40032	hypothetical protein ACMD2 26515, partial [Ananas comosus]	3.5	1290-1310
novel_135	Cluster-18410.93615	-	3.5	2235-2255
novel_135	Cluster-18410.64615	-	3.5	2235-2255
novel_135	Cluster-18410.64620	-	3.5	2647-2667
novel_135	Cluster-18410.52539	PREDICTED: uncharacterized protein LOC104597431 [Nelumbo nucifera]	3.5	2647-2667
novel_135	Cluster-18410.46689	-	3.5	2647-2667
novel_135	Cluster-18410.51886	PREDICTED: uncharacterized protein LOC104597431 [Nelumbo nucifera]	3.5	2647-2667
novel_135	Cluster-18410.46688	-	3.5	2647-2667
novel_135	Cluster-18410.42478	-	3.5	229-249
novel_135	Cluster-18410.64621	-	3.5	2647-2667
novel_135	Cluster-18410.74790	-	3.5	2647-2667
novel_135	Cluster-18410.64618	-	3.5	2647-2667
novel_135	Cluster-18410.64617	-	3.5	2647-2667
novel_135	Cluster-18410.17065	-	3.5	193-213
novel_135	Cluster-18410.64619	-	3.5	2647-2667
novel_135	Cluster-18410.112837	-	3.5	301-321
novel_135	Cluster-18410.63161	probable boron transporter 2 isoform X1 [Amborella trichopoda]	3.5	2591-2611
novel_135	Cluster-18410.74325	probable boron transporter 2 isoform X1 [Amborella trichopoda]	3.5	2592-2612
novel_135	Cluster-18410.35502	-	3.5	2591-2611
novel_135	Cluster-18410.41485	-	3.5	2592-2612
novel_138	Cluster-18410.37599	-	3.5	570-593
novel_138	Cluster-18410.37598	-	3.5	585-608
novel_138	Cluster-18410.37595	-	3.5	570-593
novel_138	Cluster-18410.37593	-	3.5	585-608
novel_138	Cluster-18410.72311	-	3.5	149-172
novel_138	Cluster-18410.48791	unknown [Picea sitchensis]	3.5	804-827
novel_138	Cluster-18410.76550	-	3.5	804-827
novel_139	Cluster-18410.18703	unknown [Picea sitchensis]	3.5	997-1017
novel_139	Cluster-18410.19717	-	3.5	1225-1245
novel_139	Cluster-18410.19718	unknown [Picea sitchensis]	3.5	1237-1257
novel_139	Cluster-18410.22880	unknown [Picea sitchensis]	3.5	108-128
novel_139	Cluster-18410.22879	unknown [Picea sitchensis]	3.5	171-191
novel_14	Cluster-21701.0	-	3.5	1109-1130
novel_14	Cluster-20177.1	-	3.5	1463-1484
novel_140	Cluster-18410.20513	unknown [Picea sitchensis]	3.5	43913
novel_140	Cluster-18410.27353	unknown [Picea sitchensis]	3.5	43913
novel_140	Cluster-18410.112382	-	3.5	478-498
novel_142	Cluster-18410.12142	PREDICTED: probable LRR receptor-like serine..threonine-protein kinase At1g06840 [Nelumbo nucifera]	3.5	850-870
novel_142	Cluster-18410.12143	PREDICTED: probable LRR receptor-like serine..threonine-protein kinase At1g06840 [Nelumbo nucifera]	3.5	1043-1063
novel_142	Cluster-18410.117320	PREDICTED: probable LRR receptor-like serine..threonine-protein kinase At1g06840 [Nelumbo nucifera]	3.5	1146-1166
novel_142	Cluster-18410.100195	-	3.5	645-665
novel_142	Cluster-18410.19415	unknown [Picea sitchensis]	3.5	1393-1413
novel_142	Cluster-18410.19416	unknown [Picea sitchensis]	3.5	1499-1519
novel_142	Cluster-18410.19421	-	3.5	1393-1413
novel_142	Cluster-18410.19431	-	3.5	1577-1597
novel_142	Cluster-18410.19417	unknown [Picea sitchensis]	3.5	1683-1703
novel_142	Cluster-18410.19418	unknown [Picea sitchensis]	3.5	1725-1745
novel_142	Cluster-18410.19430	unknown [Picea sitchensis]	3.5	1831-1851
novel_142	Cluster-18410.19419	unknown [Picea sitchensis]	3.5	1909-1929
novel_142	Cluster-18410.19429	unknown [Picea sitchensis]	3.5	2015-2035
novel_142	Cluster-18410.38070	-	3.5	2047-2067
novel_143	Cluster-18410.1436	-	3.5	1512-1534
novel_143	Cluster-18410.114983	LRK1 [Pinus tabuliformis]	3.5	1734-1756
novel_143	Cluster-18410.114984	LRK1 [Pinus tabuliformis]	3.5	2079-2101
novel_143	Cluster-3490.0	-	3.5	2214-2236
novel_144	Cluster-18410.78947	-	3.5	471-491
novel_144	Cluster-18410.29739	F22C12.7 [Arabidopsis thaliana]	3.5	654-674
novel_144	Cluster-18410.100977	-	3.5	127-147
novel_145	Cluster-18410.51603	-	3.5	297-317
novel_146	Cluster-18410.74980	uncharacterized protein A4U43 C06F4530 [Asparagus officinalis]	3.5	128-149
novel_146	Cluster-18410.74978	uncharacterized protein A4U43 C06F4530 [Asparagus officinalis]	3.5	128-149
novel_146	Cluster-18410.74979	mechanosensitive ion channel protein 10-like isoform X1 [Asparagus officinalis]	3.5	128-149
novel_146	Cluster-18410.74976	uncharacterized protein A4U43 C06F4460 [Asparagus officinalis]	3.5	128-149
novel_146	Cluster-18410.74977	mechanosensitive ion channel protein 10-like isoform X1 [Asparagus officinalis]	3.5	128-149
novel_146	Cluster-18410.53181	-	3.5	1144-1165
novel_146	Cluster-18410.53180	-	3.5	1131-1152
novel_146	Cluster-18410.85430	-	3.5	128-149
novel_146	Cluster-18410.42548	TIR..NBS, partial [Pinus taeda]	3.5	128-149
novel_146	Cluster-18410.82518	-	3.5	743-764
novel_146	Cluster-18410.74975	TIR..NBS, partial [Pinus taeda]	3.5	582-603
novel_146	Cluster-18410.74970	TIR..NBS, partial [Pinus taeda]	3.5	526-547
novel_146	Cluster-18410.74981	TIR..NBS, partial [Pinus taeda]	3.5	475-496
novel_146	Cluster-18410.74983	TIR..NBS, partial [Pinus taeda]	3.5	474-495
novel_146	Cluster-18410.74982	TIR..NBS, partial [Pinus taeda]	3.5	128-149
novel_148	Cluster-18410.8927	-	3.5	377-398
novel_148	Cluster-18410.41733	-	3.5	43852
novel_148	Cluster-18410.41732	-	3.5	43852
novel_148	Cluster-18410.41734	-	3.5	43852
novel_149	Cluster-18410.35377	-	3.5	310-330
novel_149	Cluster-18410.52432	unknown [Picea sitchensis]	3.5	310-330
novel_149	Cluster-18410.45225	unknown [Picea sitchensis]	3.5	310-330
novel_15	Cluster-18410.3397	-	3.5	372-393
novel_15	Cluster-18410.3401	unknown [Picea sitchensis]	3.5	372-393
novel_15	Cluster-18410.3399	unknown [Picea sitchensis]	3.5	372-393
novel_15	Cluster-18410.63706	-	3.5	813-834
novel_15	Cluster-18410.103320	-	3.5	1383-1404
novel_150	Cluster-11057.1	-	3.5	229-249
novel_150	Cluster-18410.16085	-	3.5	178-198
novel_150	Cluster-9723.0	-	3.5	63-83
novel_150	Cluster-18410.16084	-	3.5	178-198
novel_150	Cluster-18410.16086	-	3.5	178-198
novel_150	Cluster-18410.16087	-	3.5	178-198
novel_150	Cluster-18410.78093	-	3.5	745-765
novel_150	Cluster-22509.0	-	3.5	632-652
novel_153	Cluster-18410.75054	unknown [Picea sitchensis]	3.5	1576-1596
novel_153	Cluster-18410.69522	-	3.5	1576-1596
novel_153	Cluster-18410.76552	-	3.5	1511-1531
novel_153	Cluster-18410.69521	-	3.5	1511-1531
novel_153	Cluster-18410.76553	-	3.5	1018-1038
novel_153	Cluster-18410.75055	unknown [Picea sitchensis]	3.5	1018-1038
novel_153	Cluster-16961.3	probable disease resistance protein At4g27220 isoform X5 [Populus trichocarpa]	3.5	226-246
novel_153	Cluster-6633.0	protein LNK2 isoform X3 [Populus trichocarpa]	3.5	173-193
novel_153	Cluster-18410.25919	-	3.5	1204-1224
novel_153	Cluster-18410.58467	unknown [Picea sitchensis]	3.5	1201-1221
novel_153	Cluster-381.0	-	3.5	128-148
novel_153	Cluster-14615.0	-	3.5	64-84
novel_153	Cluster-18410.118095	-	3.5	186-206
novel_154	Cluster-18410.53635	-	3.5	299-319
novel_154	Cluster-18410.107231	-	3.5	787-807
novel_154	Cluster-18410.33883	-	3.5	140-160
novel_154	Cluster-18410.33885	unknown [Picea sitchensis]	3.5	140-160
novel_154	Cluster-18410.33881	unknown [Picea sitchensis]	3.5	140-160
novel_154	Cluster-18410.109864	PREDICTED: peptidyl serine alpha-galactosyltransferase [Elaeis guineensis]	3.5	2894-2914
novel_154	Cluster-18410.34283	hypothetical protein MARPO 0021s0156 [Marchantia polymorpha]	3.5	44134
novel_154	Cluster-18410.20011	-	3.5	425-445
novel_154	Cluster-18410.14367	-	3.5	430-450
novel_154	Cluster-18410.11936	-	3.5	438-458
novel_154	Cluster-18410.54136	hypothetical protein MARPO 0021s0156 [Marchantia polymorpha]	3.5	283-303
novel_156	Cluster-18410.94608	unknown [Picea sitchensis]	3.5	1582-1602
novel_156	Cluster-18410.22162	-	3.5	1582-1602
novel_156	Cluster-18410.29216	-	3.5	1562-1582
novel_156	Cluster-18410.71329	-	3.5	1562-1582
novel_156	Cluster-22965.0	-	3.5	124-144
novel_158	Cluster-18410.76485	Amine oxidase [Cynara cardunculus var. scolymus]	3.5	333-353
novel_158	Cluster-18410.76486	Amine oxidase [Cynara cardunculus var. scolymus]	3.5	333-353
novel_158	Cluster-18410.76487	Amine oxidase [Cynara cardunculus var. scolymus]	3.5	333-353
novel_158	Cluster-18410.43462	Amine oxidase [Cynara cardunculus var. scolymus]	3.5	333-353
novel_158	Cluster-18410.76488	Amine oxidase [Cynara cardunculus var. scolymus]	3.5	333-353
novel_158	Cluster-18410.76484	Amine oxidase [Cynara cardunculus var. scolymus]	3.5	333-353
novel_159	Cluster-18410.95672	-	3.5	344-364
novel_159	Cluster-18410.67479	-	3.5	519-539
novel_159	Cluster-18410.97228	-	3.5	576-596
novel_159	Cluster-19803.0	-	3.5	82-102
novel_161	Cluster-18410.87064	-	3.5	948-969
novel_161	Cluster-18410.87063	-	3.5	948-969
novel_161	Cluster-18410.71216	-	3.5	81-102
novel_161	Cluster-18410.7080	NBS, partial [Pinus taeda]	3.5	136-157
novel_161	Cluster-18410.46238	unknown [Picea sitchensis]	3.5	160-181
novel_161	Cluster-18410.67827	unknown [Picea sitchensis]	3.5	297-318
novel_161	Cluster-18410.67825	unknown [Picea sitchensis]	3.5	309-330
novel_161	Cluster-18410.44978	unknown [Picea sitchensis]	3.5	164-185
novel_161	Cluster-18410.71219	unknown [Picea sitchensis]	3.5	300-321
novel_161	Cluster-18410.71217	-	3.5	300-321
novel_161	Cluster-18410.35339	unknown [Picea sitchensis]	3.5	312-333
novel_161	Cluster-18410.46606	unknown [Picea sitchensis]	3.5	300-321
novel_161	Cluster-18410.43072	-	3.5	300-321
novel_161	Cluster-18410.34542	unknown [Picea sitchensis]	3.5	312-333
novel_161	Cluster-18410.67811	unknown [Picea sitchensis]	3.5	300-321
novel_161	Cluster-18410.73178	-	3.5	300-321
novel_161	Cluster-18410.71215	-	3.5	297-318
novel_161	Cluster-18410.48483	putative TIR-NBS-LRR protein [Pinus monticola]	3.5	309-330
novel_161	Cluster-23585.1	-	3.5	400-421
novel_161	Cluster-23585.0	-	3.5	668-689
novel_162	Cluster-18410.54119	-	3.5	1163-1184
novel_162	Cluster-18410.85076	-	3.5	383-404
novel_162	Cluster-18410.85078	-	3.5	825-846
novel_162	Cluster-18410.51863	-	3.5	582-603
novel_162	Cluster-18410.65742	-	3.5	109-130
novel_162	Cluster-18410.70596	-	3.5	199-220
novel_163	Cluster-18410.84903	6-phosphofructo-2-kinase..fructose-2,6-bisphosphatase isoform X1 [Arachis duranensis]	3.5	325-347
novel_163	Cluster-18410.80104	-	3.5	2197-2219
novel_163	Cluster-18410.72198	6-phosphofructo-2-kinase..fructose-2,6-bisphosphatase-like isoform X3 [Durio zibethinus]	3.5	2211-2233
novel_163	Cluster-18410.77004	-	3.5	2295-2317
novel_163	Cluster-11261.0	4-coumarate--CoA ligase 2-like [Populus trichocarpa]	3.5	53-75
novel_163	Cluster-18410.46149	unknown [Picea sitchensis]	3.5	1598-1620
novel_165	Cluster-18410.96383	-	3.5	114-134
novel_165	Cluster-18410.96385	-	3.5	114-134
novel_165	Cluster-18410.36655	-	3.5	754-774
novel_165	Cluster-18410.76942	-	3.5	1057-1077
novel_165	Cluster-18410.75810	hypothetical protein AQUCO 01300707v1 [Aquilegia coerulea]	3.5	754-774
novel_165	Cluster-18410.73650	-	3.5	754-774
novel_165	Cluster-18410.65317	-	3.5	754-774
novel_165	Cluster-18410.69511	-	3.5	14869-14889
novel_165	Cluster-18410.89093	PREDICTED: N-acylphosphatidylethanolamine synthase isoform X1 [Elaeis guineensis]	3.5	1393-1413
novel_165	Cluster-18410.54165	unknown [Picea sitchensis]	3.5	677-697
novel_165	Cluster-18410.55746	unknown [Picea sitchensis]	3.5	805-825
novel_165	Cluster-18410.89343	-	3.5	859-879
novel_165	Cluster-18410.75299	-	3.5	773-793
novel_165	Cluster-18410.2919	-	3.5	278-298
novel_165	Cluster-22134.0	-	3.5	501-521
novel_166	Cluster-18410.92208	-	3.5	45-65
novel_166	Cluster-18410.16115	-	3.5	1937-1957
novel_166	Cluster-18410.15393	-	3.5	2003-2023
novel_166	Cluster-18410.64243	-	3.5	3915-3935
novel_166	Cluster-18410.60321	protein SMG7 [Amborella trichopoda]	3.5	4031-4051
novel_166	Cluster-18410.55873	protein SMG7 [Amborella trichopoda]	3.5	4393-4413
novel_166	Cluster-18410.64519	-	3.5	4737-4757
novel_166	Cluster-18410.28203	-	3.5	285-305
novel_166	Cluster-18410.34115	NB-ARC [Pinus tabuliformis]	3.5	285-305
novel_166	Cluster-18410.54219	-	3.5	1869-1889
novel_166	Cluster-18410.81501	-	3.5	1970-1990
novel_166	Cluster-18410.30803	-	3.5	464-484
novel_166	Cluster-18410.30797	-	3.5	421-441
novel_166	Cluster-18410.44777	-	3.5	464-484
novel_166	Cluster-18410.17761	hypothetical protein AMTR s00049p00107980 [Amborella trichopoda]	3.5	558-578
novel_166	Cluster-18410.17758	-	3.5	558-578
novel_167	Cluster-23670.0	hypothetical protein POPTR 008G169900v3 [Populus trichocarpa]	3.5	307-327
novel_167	Cluster-18410.23228	-	3.5	11-31
novel_167	Cluster-18410.23229	-	3.5	11-31
novel_168	Cluster-18410.90375	-	3.5	114-136
novel_168	Cluster-18410.90373	-	3.5	114-136
novel_168	Cluster-18410.91045	-	3.5	78-100
novel_168	Cluster-18410.118003	-	3.5	78-100
novel_168	Cluster-15672.0	-	3.5	129-151
novel_168	Cluster-15672.0	-	3.5	273-295
novel_169	Cluster-18410.7134	-	3.5	1728-1749
novel_169	Cluster-18410.9619	-	3.5	45-66
novel_169	Cluster-18410.8088	-	3.5	45-66
novel_169	Cluster-18410.40608	PREDICTED: E3 ubiquitin-protein ligase RDUF1 [Vitis vinifera]	3.5	1113-1134
novel_169	Cluster-18410.40606	PREDICTED: E3 ubiquitin-protein ligase RDUF1 [Vitis vinifera]	3.5	1113-1134
novel_169	Cluster-18410.40610	PREDICTED: E3 ubiquitin-protein ligase RDUF1 [Vitis vinifera]	3.5	1113-1134
novel_169	Cluster-18410.54487	-	3.5	1143-1164
novel_169	Cluster-18410.27300	-	3.5	1113-1134
novel_169	Cluster-18410.40607	PREDICTED: E3 ubiquitin-protein ligase RDUF1 [Vitis vinifera]	3.5	1113-1134
novel_169	Cluster-18410.40605	PREDICTED: E3 ubiquitin-protein ligase RDUF1 [Vitis vinifera]	3.5	1113-1134
novel_170	Cluster-13741.0	-	3.5	286-306
novel_171	Cluster-18410.62095	unknown [Picea sitchensis]	3.5	2073-2093
novel_171	Cluster-18410.102763	-	3.5	447-467
novel_171	Cluster-18410.5343	-	3.5	90-110
novel_171	Cluster-2169.0	-	3.5	37-57
novel_171	Cluster-2169.0	-	3.5	12-32
novel_172	Cluster-18410.78669	-	3.5	115-134
novel_172	Cluster-18410.27934	NB-ARC [Pinus tabuliformis]	3.5	466-485
novel_172	Cluster-18410.27937	NB-ARC [Pinus tabuliformis]	3.5	466-485
novel_172	Cluster-1841.0	unknown [Picea sitchensis]	3.5	456-475
novel_172	Cluster-18410.1082	unknown [Picea sitchensis]	3.5	456-475
novel_172	Cluster-18410.118398	-	3.5	239-258
novel_172	Cluster-18410.118396	-	3.5	456-475
novel_172	Cluster-18410.117679	-	3.5	456-475
novel_172	Cluster-18410.1081	unknown [Picea sitchensis]	3.5	456-475
novel_173	Cluster-18410.7834	-	3.5	1882-1902
novel_173	Cluster-18410.97271	-	3.5	1496-1516
novel_173	Cluster-18410.97579	serine..threonine-protein kinase AtPK2..AtPK19-like [Manihot esculenta]	3.5	1586-1606
novel_173	Cluster-18410.118367	-	3.5	362-382
novel_173	Cluster-7620.0	-	3.5	149-169
novel_174	Cluster-18410.70136	-	3.5	375-396
novel_174	Cluster-18410.30258	unknown [Picea sitchensis]	3.5	24-45
novel_174	Cluster-18410.53899	-	3.5	24-45
novel_174	Cluster-18410.97503	unknown [Picea sitchensis]	3.5	24-45
novel_175	Cluster-3870.0	-	3.5	785-805
novel_175	Cluster-18410.1475	-	3.5	1167-1187
novel_175	Cluster-18410.73483	uncharacterized protein A4U43 C05F26570 [Asparagus officinalis]	3.5	1332-1352
novel_175	Cluster-18410.46652	-	3.5	1476-1496
novel_175	Cluster-18410.17286	-	3.5	815-835
novel_175	Cluster-18410.17285	-	3.5	2139-2159
novel_175	Cluster-18410.101414	-	3.5	1052-1072
novel_175	Cluster-18410.93796	6-phosphogluconate dehydrogenase, decarboxylating 1, chloroplastic isoform X2 [Citrus clementina]	3.5	235-255
novel_176	Cluster-18410.26066	-	3.5	361-381
novel_176	Cluster-18410.26067	-	3.5	361-381
novel_176	Cluster-18410.34383	-	3.5	73-93
novel_177	Cluster-18410.97009	-	3.5	166-187
novel_177	Cluster-18410.45715	unknown [Picea sitchensis]	3.5	166-187
novel_177	Cluster-18410.88656	unknown [Picea sitchensis]	3.5	166-187
novel_177	Cluster-18410.93793	hypothetical protein VITISV 031323 [Vitis vinifera]	3.5	166-187
novel_177	Cluster-18410.35540	-	3.5	805-826
novel_177	Cluster-18410.22898	unknown [Picea sitchensis]	3.5	826-847
novel_177	Cluster-18410.35544	-	3.5	853-874
novel_177	Cluster-18410.35542	-	3.5	1019-1040
novel_177	Cluster-18410.80919	-	3.5	883-904
novel_18	Cluster-9560.1	-	3.5	1644-1664
novel_18	Cluster-18410.51850	unknown [Picea sitchensis]	3.5	831-851
novel_18	Cluster-18410.91480	uncharacterized protein LOC112295587 [Physcomitrella patens]	3.5	4222-4242
novel_18	Cluster-18410.37487	-	3.5	4242-4262
novel_18	Cluster-18410.95866	-	3.5	103-123
novel_181	Cluster-18410.3608	-	3.5	1039-1059
novel_181	Cluster-18410.22755	-	3.5	1039-1059
novel_181	Cluster-18410.12501	-	3.5	1039-1059
novel_181	Cluster-18410.12502	-	3.5	1039-1059
novel_181	Cluster-14288.0	-	3.5	647-667
novel_181	Cluster-18410.851	unknown [Picea sitchensis]	3.5	1463-1483
novel_181	Cluster-18410.852	unknown [Picea sitchensis]	3.5	1463-1483
novel_181	Cluster-18410.54922	-	3.5	1597-1617
novel_181	Cluster-18410.54924	-	3.5	1597-1617
novel_181	Cluster-18410.54923	-	3.5	1709-1729
novel_181	Cluster-18410.38187	unknown [Picea sitchensis]	3.5	73-93
novel_182	Cluster-18410.2481	-	3.5	278-298
novel_182	Cluster-18410.60532	-	3.5	216-236
novel_182	Cluster-18410.88708	-	3.5	216-236
novel_182	Cluster-18410.88706	-	3.5	216-236
novel_182	Cluster-18410.88705	-	3.5	216-236
novel_182	Cluster-18410.20564	-	3.5	216-236
novel_182	Cluster-18410.28928	-	3.5	1351-1371
novel_182	Cluster-18410.28929	PREDICTED: probable protein S-acyltransferase 22 [Nelumbo nucifera]	3.5	2616-2636
novel_182	Cluster-18410.28930	PREDICTED: probable protein S-acyltransferase 22 [Nelumbo nucifera]	3.5	2667-2687
novel_182	Cluster-18410.78461	LRK1 [Pinus tabuliformis]	3.5	310-330
novel_182	Cluster-18410.23817	LRK1 [Pinus tabuliformis]	3.5	310-330
novel_182	Cluster-18410.23821	-	3.5	310-330
novel_182	Cluster-18410.23815	LRK1 [Pinus tabuliformis]	3.5	310-330
novel_182	Cluster-18410.23807	LRK1 [Pinus tabuliformis]	3.5	310-330
novel_182	Cluster-18410.23831	-	3.5	310-330
novel_182	Cluster-18410.23814	LRK1 [Pinus tabuliformis]	3.5	310-330
novel_184	Cluster-8381.1	-	3.5	304-324
novel_184	Cluster-21536.1	-	3.5	681-701
novel_184	Cluster-8381.2	-	3.5	1623-1643
novel_184	Cluster-18410.30625	-	3.5	118-138
novel_184	Cluster-18410.76793	unknown [Picea sitchensis]	3.5	276-296
novel_184	Cluster-18410.72032	-	3.5	2133-2153
novel_184	Cluster-18410.75713	hypothetical protein LR48 Vigan07g006300 [Vigna angularis]	3.5	634-654
novel_184	Cluster-11116.1	-	3.5	295-315
novel_184	Cluster-18410.75714	PREDICTED: exosome complex component RRP42 [Elaeis guineensis]	3.5	634-654
novel_184	Cluster-11116.0	-	3.5	295-315
novel_184	Cluster-18410.42772	-	3.5	689-709
novel_184	Cluster-18410.42771	-	3.5	689-709
novel_185	Cluster-18410.41803	putative truncated TIR-NBS-LRR protein [Pinus monticola]	3.5	118-138
novel_185	Cluster-18410.59713	-	3.5	1775-1795
novel_185	Cluster-18410.69045	-	3.5	1699-1719
novel_189	Cluster-18410.36466	-	3.5	401-421
novel_189	Cluster-18410.47253	PREDICTED: protein argonaute 7 [Ricinus communis]	3.5	1862-1882
novel_189	Cluster-18410.47252	PREDICTED: protein argonaute 7 [Ricinus communis]	3.5	1863-1883
novel_189	Cluster-18410.47256	eukaryotic translation initiation factor 2c, putative [Ricinus communis]	3.5	1862-1882
novel_189	Cluster-18410.57120	PREDICTED: protein argonaute 7 [Ricinus communis]	3.5	1862-1882
novel_189	Cluster-18410.47258	PREDICTED: protein argonaute 7 [Ricinus communis]	3.5	1830-1850
novel_189	Cluster-18410.47255	PREDICTED: protein argonaute 7 [Ricinus communis]	3.5	1862-1882
novel_189	Cluster-18410.47260	-	3.5	1862-1882
novel_189	Cluster-18410.43073	-	3.5	823-843
novel_189	Cluster-18410.81142	SIT4 phosphatase-associated protein, partial [Picea abies]	3.5	1250-1270
novel_191	Cluster-18410.58643	unknown [Picea sitchensis]	3.5	478-498
novel_191	Cluster-19701.0	tau class glutathione S-transferase [Pinus tabuliformis]	3.5	672-692
novel_192	Cluster-18410.83433	unknown [Picea sitchensis]	3.5	1827-1847
novel_192	Cluster-18410.117262	-	3.5	605-625
novel_192	Cluster-18410.112126	-	3.5	2467-2487
novel_192	Cluster-18410.5378	-	3.5	2541-2561
novel_192	Cluster-18410.6236	-	3.5	1467-1487
novel_192	Cluster-18410.6237	-	3.5	1487-1507
novel_192	Cluster-18410.35385	PREDICTED: LOW QUALITY PROTEIN: auxilin-related protein 1-like [Malus domestica]	3.5	1731-1751
novel_193	Cluster-18410.79958	PREDICTED: uncharacterized protein LOC105059096 [Elaeis guineensis]	3.5	1119-1139
novel_193	Cluster-18410.52533	uncharacterized protein LOC18422810 isoform X2 [Amborella trichopoda]	3.5	2111-2131
novel_193	Cluster-18410.52534	-	3.5	2422-2442
novel_193	Cluster-440.0	-	3.5	210-230
novel_193	Cluster-18410.59090	unknown [Picea sitchensis]	3.5	636-656
novel_193	Cluster-18410.62459	unknown [Picea sitchensis]	3.5	1190-1210
novel_193	Cluster-13801.0	-	3.5	234-254
novel_193	Cluster-13801.1	-	3.5	234-254
novel_193	Cluster-18410.86279	unknown [Picea sitchensis]	3.5	798-818
novel_193	Cluster-18410.78224	-	3.5	798-818
novel_193	Cluster-15586.0	-	3.5	43883
novel_194	Cluster-18410.53895	-	3.5	3257-3277
novel_194	Cluster-18410.60335	-	3.5	1157-1177
novel_194	Cluster-22583.0	-	3.5	935-955
novel_194	Cluster-22583.1	R2R3MYB17 [Ginkgo biloba]	3.5	935-955
novel_194	Cluster-18410.98911	-	3.5	937-957
novel_194	Cluster-23902.0	-	3.5	38-58
novel_194	Cluster-22315.0	-	3.5	38-58
novel_194	Cluster-18410.103785	-	3.5	253-273
novel_194	Cluster-18410.66184	unknown [Picea sitchensis]	3.5	976-996
novel_194	Cluster-18410.52366	-	3.5	976-996
novel_194	Cluster-18410.70092	unknown [Picea sitchensis]	3.5	1027-1047
novel_194	Cluster-18410.52365	-	3.5	1027-1047
novel_194	Cluster-18410.61443	-	3.5	407-427
novel_194	Cluster-18410.68270	Flavoprotein [Corchorus olitorius]	3.5	376-396
novel_195	Cluster-18410.15871	MET [Pinus tabuliformis]	3.5	3507-3527
novel_195	Cluster-18410.30647	MET [Pinus tabuliformis]	3.5	3480-3500
novel_195	Cluster-18410.57784	uncharacterized protein LOC18445318 isoform X1 [Amborella trichopoda]	3.5	4541-4561
novel_195	Cluster-18410.57743	hypothetical protein AMTR s00057p00208300 [Amborella trichopoda]	3.5	4494-4514
novel_195	Cluster-18410.47476	-	3.5	4491-4511
novel_195	Cluster-18410.47477	-	3.5	1518-1538
novel_195	Cluster-20814.0	unknown [Picea sitchensis]	3.5	482-502
novel_195	Cluster-3630.0	-	3.5	461-481
novel_195	Cluster-12427.1	unknown [Picea sitchensis]	3.5	461-481
novel_195	Cluster-18410.19164	hypothetical protein POPTR 003G006300v3 [Populus trichocarpa]	3.5	484-504
novel_195	Cluster-15334.0	hypothetical protein 0 14671 01, partial [Pinus taeda]	3.5	1732-1752
novel_197	Cluster-18410.64267	mTERF1, partial [Pinus tabuliformis]	3.5	731-752
novel_197	Cluster-18410.67634	mTERF1, partial [Pinus tabuliformis]	3.5	731-752
novel_197	Cluster-18410.114533	-	3.5	727-748
novel_197	Cluster-18410.118114	-	3.5	729-750
novel_197	Cluster-18410.82597	unknown [Picea sitchensis]	3.5	222-243
novel_197	Cluster-18410.104711	unknown [Picea sitchensis]	3.5	576-597
novel_197	Cluster-18410.118115	-	3.5	322-343
novel_197	Cluster-18410.93478	unknown [Picea sitchensis]	3.5	222-243
novel_198	Cluster-18410.100767	-	3.5	346-366
novel_198	Cluster-18410.84585	-	3.5	215-235
novel_198	Cluster-18410.101700	hypothetical protein MARPO 0102s0052 [Marchantia polymorpha]	3.5	981-1001
novel_198	Cluster-18410.73363	unknown [Picea sitchensis]	3.5	1478-1498
novel_198	Cluster-18410.84580	-	3.5	980-1000
novel_198	Cluster-18410.84587	-	3.5	980-1000
novel_198	Cluster-18410.84590	-	3.5	132-152
novel_198	Cluster-18410.3360	unknown [Picea sitchensis]	3.5	540-560
novel_198	Cluster-12068.0	hypothetical protein POPTR 003G154600v3 [Populus trichocarpa]	3.5	374-394
novel_198	Cluster-18410.86215	-	3.5	281-301
novel_198	Cluster-18410.86214	-	3.5	281-301
novel_198	Cluster-18410.36571	-	3.5	658-678
novel_2	Cluster-18410.113037	-	3.5	1178-1199
novel_200	Cluster-18410.54774	-	3.5	396-418
novel_200	Cluster-18410.50976	cold shock protein 1, partial [Trifolium pratense]	3.5	396-418
novel_200	Cluster-18410.89780	hypothetical protein GOBAR AA28725 [Gossypium barbadense]	3.5	82-104
novel_200	Cluster-18963.0	unknown [Picea sitchensis]	3.5	224-246
novel_200	Cluster-18410.78614	unknown [Picea sitchensis]	3.5	338-360
novel_21	Cluster-18410.76480	unknown [Picea sitchensis]	3.5	2315-2335
novel_21	Cluster-18410.11740	-	3.5	2126-2146
novel_21	Cluster-18410.78808	unknown [Picea sitchensis]	3.5	2315-2335
novel_23	Cluster-18410.1933	-	3.5	292-312
novel_23	Cluster-18410.12553	-	3.5	631-651
novel_23	Cluster-18410.12554	-	3.5	619-639
novel_23	Cluster-18410.40265	-	3.5	2250-2270
novel_23	Cluster-18410.61705	-	3.5	2245-2265
novel_23	Cluster-18410.61706	-	3.5	2174-2194
novel_23	Cluster-18410.100435	-	3.5	1175-1195
novel_23	Cluster-18410.117153	-	3.5	3542-3562
novel_23	Cluster-18410.117155	unknown [Picea sitchensis]	3.5	3514-3534
novel_23	Cluster-18410.37527	-	3.5	196-216
novel_23	Cluster-18410.37528	-	3.5	196-216
novel_23	Cluster-18410.37526	-	3.5	196-216
novel_23	Cluster-18410.27403	putative truncated TIR-NBS-LRR protein [Pinus monticola]	3.5	196-216
novel_23	Cluster-18410.36306	-	3.5	1471-1491
novel_25	Cluster-18410.40588	-	3.5	154-175
novel_27	Cluster-18410.8339	-	3.5	324-345
novel_27	Cluster-18410.8340	unknown [Picea sitchensis]	3.5	278-299
novel_27	Cluster-18410.96660	unknown [Picea sitchensis]	3.5	138-159
novel_27	Cluster-18410.65708	-	3.5	280-301
novel_27	Cluster-18410.49970	-	3.5	280-301
novel_27	Cluster-18410.93316	putative TIR-NBS-LRR protein [Pinus monticola]	3.5	298-319
novel_27	Cluster-18410.36461	unknown [Picea sitchensis]	3.5	107-128
novel_27	Cluster-18410.32109	unknown [Picea sitchensis]	3.5	107-128
novel_27	Cluster-10989.0	-	3.5	103-124
novel_27	Cluster-14392.0	-	3.5	73-94
novel_28	Cluster-18410.84975	-	3.5	14-35
novel_28	Cluster-18410.78818	unknown [Picea sitchensis]	3.5	14-35
novel_28	Cluster-18410.84974	unknown [Picea sitchensis]	3.5	227-248
novel_28	Cluster-18410.90641	unknown [Picea sitchensis]	3.5	14-35
novel_28	Cluster-18410.110401	unknown [Picea sitchensis]	3.5	1519-1540
novel_28	Cluster-18410.9995	unknown [Picea sitchensis]	3.5	1604-1625
novel_28	Cluster-18410.110769	-	3.5	1646-1667
novel_29	Cluster-18410.20345	hypothetical protein CUMW 090360 [Citrus unshiu]	3.5	827-847
novel_29	Cluster-18410.20344	unknown [Picea sitchensis]	3.5	827-847
novel_29	Cluster-18410.20342	-	3.5	656-676
novel_29	Cluster-18410.20343	-	3.5	656-676
novel_29	Cluster-15974.0	hypothetical protein AMTR s00014p00090010 [Amborella trichopoda]	3.5	455-475
novel_29	Cluster-18410.20348	-	3.5	455-475
novel_3	Cluster-18410.27934	NB-ARC [Pinus tabuliformis]	3.5	215-236
novel_3	Cluster-18410.27937	NB-ARC [Pinus tabuliformis]	3.5	215-236
novel_3	Cluster-18410.27141	-	3.5	545-566
novel_32	Cluster-18410.83354	-	3.5	1991-2012
novel_35	Cluster-18410.9438	unknown [Picea sitchensis]	3.5	281-302
novel_35	Cluster-18410.9447	-	3.5	281-302
novel_35	Cluster-18410.7654	-	3.5	351-372
novel_39	Cluster-18410.92275	hypothetical protein POPTR 001G095800v3 [Populus trichocarpa]	3.5	507-529
novel_39	Cluster-18410.29730	unknown [Picea sitchensis]	3.5	531-553
novel_39	Cluster-7687.0	-	3.5	20-42
novel_39	Cluster-9073.0	-	3.5	200-222
novel_4	Cluster-18410.28140	-	3.5	3615-3635
novel_4	Cluster-18410.28141	-	3.5	3489-3509
novel_4	Cluster-18410.28142	-	3.5	895-915
novel_4	Cluster-18410.77569	-	3.5	1696-1716
novel_4	Cluster-18410.67635	-	3.5	1546-1566
novel_4	Cluster-18410.78991	unknown [Picea sitchensis]	3.5	971-991
novel_4	Cluster-18410.77568	-	3.5	821-841
novel_40	Cluster-18410.47211	-	3.5	2222-2242
novel_40	Cluster-18410.30769	-	3.5	2080-2100
novel_40	Cluster-18410.36540	unknown [Picea sitchensis]	3.5	1613-1633
novel_40	Cluster-18410.30768	-	3.5	1471-1491
novel_42	Cluster-18410.81558	-	3.5	196-216
novel_42	Cluster-18410.81560	-	3.5	196-216
[truncated: 2,141 more rows]
