# Supplementary material for: Uncovering miRNA-mRNA Regulatory Modules in Developing Xylem of Pinus massoniana via Small RNA and Degradome Sequencing
Source: Int J Mol Sci. 2021 Sep 21;22(18):10154. doi: 10.3390/ijms221810154 (PMC8472836; doi:10.3390/ijms221810154)
Supplement: Supplementary file 1 [file ijms-22-10154-s001.zip › ijms-1365557-supplementary/Table S5.xlsx]

## Sheet: miRNA target genes
Query	Transcript	Transcript annotation	Score	TStart-TStop	DegradomeDetection	TSlice	DegradomeCategory	DegradomePval
novel_189	Cluster-18410.58490	1-hydroxy-2-methyl-2-..E..-butenyl 4-diphosphate reductase type 2	4.5	886-906	Y	897	2	0.0564267
novel_113	Cluster-18410.63994	argonaute 1	5.5	913-933	Y	924	0	0.00491318
novel_113	Cluster-18410.63996	argonaute 1	5.5	913-933	Y	924	0	0.00464086
novel_92	Cluster-18410.48111	auxin response factor 16	0.5	1480-1499	Y	1490	0	0.00109391
novel_92	Cluster-18410.55513	auxin response factor 16	0.5	2135-2154	Y	2145	0	0.00218662
novel_92	Cluster-18410.62143	auxin response factor 16	0.5	1480-1499	Y	1490	0	0.000547105
novel_92	Cluster-18410.71517	auxin response factor 16	0.5	2135-2154	Y	2145	0	0.0013672
novel_92	Cluster-18410.73418	auxin response factor 16	2	1762-1781	Y	1772	0	0.00518543
novel_92	Cluster-18410.73420	auxin response factor 16	2	1762-1781	Y	1772	0	0.00382345
novel_92	Cluster-18410.73422	auxin response factor 16	2	1762-1781	Y	1772	0	0.00491318
novel_5	Cluster-18410.33788	BIM2	3	559-578	Y	569	2	0.0564267
pma-miR159a	Cluster-18410.64102	BIM3	3	559-578	Y	569	1	0.000935432
pma-miR946a-3p	Cluster-18410.69983	BXL1	14.5	2606-2631	Y	2617	0	0.025393
pma-miR946a-3p	Cluster-17513.1	CC-NBS-LRR	3	388-408	Y	399	0	0.00600172
novel_10	Cluster-18410.113971	CC-NBS-LRR	2.5	1447-1468	Y	1459	0	0.000547105
novel_54	Cluster-18410.61870	CC-NBS-LRR	6.5	39-61	Y	51	0	0.027258
pma-miR946a-3p	Cluster-18410.68882	CC-NBS-LRR	3.5	76-96	Y	87	0	0.0537729
pma-miR946a-3p	Cluster-6417.0	CC-NBS-LRR	1	388-408	Y	399	0	0.00327814
pma-miR946a-3p	Cluster-6417.1	CC-NBS-LRR	1	388-408	Y	399	0	0.00355084
pma-miR946a-3p	Cluster-6417.2	CC-NBS-LRR	3	388-408	Y	399	0	0.00654554
novel_13	Cluster-18410.59723	chlorophyll a..b-binding protein	6.5	284-306	Y	296	0	0.00300537
novel_13	Cluster-18410.59724	chlorophyll a..b-binding protein	6.5	284-306	Y	296	0	0.00273253
pma-miR166a	Cluster-18410.60044	class III homeodomain leucine zipper protein 32	3.5	58-78	Y	69	2	0.011549
novel_95	Cluster-18410.58110	class III homeodomain-leucine zipper protein C3HDZ2	4.5	57-78	Y	69	0	0.000820545
pma-miR166c	Cluster-18410.59035	class III homeodomain-leucine zipper protein C3HDZ3	0	58-78	Y	69	0	0.00027359
pma-miR166a	Cluster-18410.65256	class III homeodomain-leucine zipper protein C3HDZ4	3.5	58-78	Y	69	2	0.0229647
novel_66	Cluster-18410.42912	clavata-like receptor	3	821-842	Y	833	0	0.00382345
novel_195	Cluster-18410.68707	CSC1-like protein ERD4	7	255-275	Y	266	0	0.0291194
novel_4	Cluster-18410.26939	cyclin-T1-3	4.5	1639-1660	Y	1651	4	0.094281
pma-miR396	Cluster-18410.26942	cyclin-T1-3	3.5	1365-1386	Y	1377	2	0.045402
novel_168	Cluster-18410.58635	cysteine-rich receptor-like protein kinase 10	4	1747-1769	Y	1760	0	0.0243257
novel_195	Cluster-18410.50085	DEAD-box ATP-dependent RNA helicase 53	8.5	1684-1703	Y	1695	3	0.0630588
novel_152	Cluster-18410.59152	elongation factor 1-alpha	5.5	345-363	Y	354	3	0.0630588
novel_195	Cluster-18410.65911	GA2ox6	19	1735-1762	Y	1746	1	0.0151696
novel_195	Cluster-18410.65910	GA2ox8	19	1852-1879	Y	1863	0	0.0160144
novel_87	Cluster-18410.61121	geranylgeranyl diphosphate synthase	2	238-258	Y	249	2	0.0229647
novel_23	Cluster-18410.35488	GRF1	4	1378-1399	Y	1389	0	0.00164042
novel_23	Cluster-18410.98577	GRF2	4	1057-1078	Y	1068	0	0.0013672
novel_23	Cluster-18410.98578	GRF2	4	1057-1078	Y	1068	0	0.000820545
novel_23	Cluster-18410.113417	GRF3	4	23-44	Y	34	0	0.00191356
novel_64	Cluster-18410.73101	heat shock-like protein	1	280-301	Y	292	2	0.0673241
novel_64	Cluster-18410.73101	heat shock-like protein	2	315-336	Y	327	0	0.00191356
novel_57	Cluster-18410.74100	laccase	3	719-739	Y	730	0	0.0133183
novel_104	Cluster-18410.53191	laccase	3	799-818	Y	809	4	0.0715787
pma-miR1314	Cluster-22970.0	Leucine-rich repeat receptor-like serine..threonine-protein kinase BAM3	2.5	91-112	Y	103	0	0.00027359
novel_20	Cluster-18410.103780	LRK1	3.5	198-217	Y	208	1	0.0206842
novel_20	Cluster-18410.103782	LRK1	3.5	198-217	Y	208	1	0.0216003
novel_20	Cluster-18410.105917	LRK1	4	1609-1628	Y	1619	1	0.0136323
novel_20	Cluster-18410.105918	LRK1	4	1662-1681	Y	1672	1	0.01394
novel_168	Cluster-18410.110133	LRK1	4.5	568-591	Y	582	1	0.0243434
novel_168	Cluster-18410.112455	LRK1	1.5	232-254	Y	245	2	0.011549
novel_168	Cluster-18410.112456	LRK1	1.5	232-254	Y	245	2	0.0342485
novel_168	Cluster-18410.112458	LRK1	1.5	371-393	Y	384	2	0.0673241
novel_168	Cluster-18410.113382	LRK1	1.5	232-254	Y	245	2	0.0229647
novel_168	Cluster-18410.113704	LRK1	3	418-440	Y	431	0	0.0205809
novel_20	Cluster-18410.38799	LRK1	1	1510-1529	Y	1520	0	0.0054576
novel_20	Cluster-18410.38800	LRK1	1	467-486	Y	477	0	0.00327814
novel_122	Cluster-18410.49874	LRK1	2.5	2070-2089	Y	2080	1	0.0102418
novel_168	Cluster-18410.7533	LRK1	4.5	940-963	Y	954	0	0.0227226
novel_20	Cluster-18410.75901	LRK1	1	1509-1528	Y	1519	0	0.00300537
novel_20	Cluster-18410.75902	LRK1	1	1350-1369	Y	1360	0	0.00273253
novel_20	Cluster-18410.75904	LRK1	1	1603-1622	Y	1613	0	0.0057297
novel_168	Cluster-18410.8260	LRK1	3	659-681	Y	672	0	0.0184346
novel_20	Cluster-18410.84714	LRK1	1	1509-1528	Y	1519	0	0.00355084
novel_168	Cluster-18410.92321	LRK1	3	557-579	Y	570	0	0.0200448
novel_122	Cluster-18410.92851	LRR receptor-like serine..threonine-protein kinase At4g20940	4.5	138-157	Y	148	0	0.0793133
novel_16	Cluster-18410.85741	MYB33	2.5	1532-1552	Y	1543	0	0.00027359
novel_16	Cluster-18410.85743	MYB33	2.5	1499-1519	Y	1510	0	0.000547105
novel_16	Cluster-18410.27112	MYB33	2.5	849-869	Y	860	0	0.00109391
novel_11	Cluster-18410.101747	NB-ARC	3	814-835	Y	826	4	0.0244526
novel_72	Cluster-18410.117206	NB-ARC	0.5	211-231	Y	222	0	0.00027359
novel_8	Cluster-18410.117206	NB-ARC	3.5	458-479	Y	470	2	0.0887427
novel_27	Cluster-18410.13300	NB-ARC	6	189-210	Y	201	1	0.0307141
novel_103	Cluster-18410.26812	NB-ARC	3	396-417	Y	408	2	0.0564267
novel_11	Cluster-18410.33710	NB-ARC	3	1367-1388	Y	1379	2	0.0887427
novel_25	Cluster-18410.4536	NB-ARC	5	253-274	Y	265	0	0.00681734
novel_164	Cluster-18410.49721	NB-ARC	4	121-141	Y	132	0	0.0568748
novel_174	Cluster-18410.55197	NB-ARC	2.5	444-465	Y	456	0	0.00109391
novel_174	Cluster-18410.56794	NB-ARC	2.5	444-465	Y	456	4	0.0244526
novel_172	Cluster-18410.66816	NB-ARC	2.5	27-46	Y	37	0	0.00898906
novel_27	Cluster-18410.71611	NB-ARC	4.5	297-318	Y	309	3	0.0681307
novel_174	Cluster-18410.71611	NB-ARC	2.5	454-475	Y	466	2	0.0673241
novel_35	Cluster-18410.72851	NB-ARC	7	172-193	Y	184	0	0.00844657
novel_148	Cluster-18410.76988	NB-ARC	3.5	220-241	Y	232	0	0.012508
novel_82	Cluster-18410.78195	NB-ARC	6.5	246-267	Y	258	0	0.0057297
novel_8	Cluster-18410.83309	NB-ARC	3.5	574-595	Y	586	2	0.0342485
novel_35	Cluster-18410.87053	NB-ARC	7	179-200	Y	191	0	0.00790379
novel_82	Cluster-18410.95957	NB-ARC	2.5	313-334	Y	325	0	0.000547105
novel_8	Cluster-18410.96040	NB-ARC	3.5	439-460	Y	451	2	0.0673241
novel_59	Cluster-18410.69488	NBS-LRR protein G8029	3.5	182-202	Y	193	0	0.0346822
novel_6	Cluster-18410.79935	NBS-LRR protein G8106	2	673-694	Y	685	0	0.00790379
novel_74	Cluster-18410.115041	pentatricopeptide repeat protein 91	1	700-720	Y	711	0	0.00654554
novel_114	Cluster-18410.6778	pentatricopeptide repeat-containing protein	1.5	995-1014	Y	1005	2	0.0229647
novel_80	Cluster-18624.2	pentatricopeptide repeat-containing protein At1g12300, mitochondrial-like	2.5	391-411	Y	402	0	0.0243257
novel_80	Cluster-18410.106870	pentatricopeptide repeat-containing protein At1g12300, mitochondrial-like	2.5	457-477	Y	468	0	0.0256596
novel_80	Cluster-18624.3	pentatricopeptide repeat-containing protein At1g12300, mitochondrial-like	2.5	391-411	Y	402	0	0.025393
novel_74	Cluster-18410.12159	pentatricopeptide repeat-containing protein At1g53600, mitochondrial	0.5	512-532	Y	523	0	0.00300537
novel_74	Cluster-18410.12161	pentatricopeptide repeat-containing protein At1g53600, mitochondrial	0.5	814-834	Y	825	0	0.00164042
novel_80	Cluster-9119.0	pentatricopeptide repeat-containing protein At1g62670, mitochondrial	2.5	2695-2715	Y	2706	0	0.0054576
novel_80	Cluster-18410.12356	pentatricopeptide repeat-containing protein At1g62930, chloroplastic-like	2.5	352-372	Y	363	0	0.0259262
novel_74	Cluster-18410.10807	pentatricopeptide repeat-containing protein At3g12770-like	0.5	669-689	Y	680	0	0.00518543
novel_74	Cluster-18410.10806	pentatricopeptide repeat-containing protein At3g12770-like	0.5	669-689	Y	680	0	0.000547105
novel_80	Cluster-14209.0	pentatricopeptide repeat-containing protein At3g22470, mitochondrial-like	2.5	276-296	Y	287	0	0.0245926
novel_114	Cluster-18410.108654	pentatricopeptide repeat-containing protein At3g49142	2	1266-1285	Y	1276	1	0.00528922
novel_114	Cluster-18410.108655	pentatricopeptide repeat-containing protein At3g49142	2	1398-1417	Y	1408	1	0.00373648
novel_74	Cluster-18410.113160	pentatricopeptide repeat-containing protein At4g18520, chloroplastic-like	0.5	507-527	Y	518	0	0.00109391
novel_201	Cluster-18410.35467	phosphate transporter	12.5	577-600	Y	588	1	0.025864
novel_74	Cluster-18410.118020	PpPPR 98	1.5	548-568	Y	559	0	0.0122377
novel_148	Cluster-18410.34222	protein SUPPRESSOR OF npr1-1, CONSTITUTIVE 1	7	800-821	Y	812	0	0.0141279
novel_148	Cluster-18410.34603	protein SUPPRESSOR OF npr1-1, CONSTITUTIVE 1	7	425-446	Y	437	0	0.0130482
novel_168	Cluster-18410.19527	RDR6	7.5	2169-2191	Y	2182	0	0.0820803
novel_2	Cluster-18410.6400	receptor-like protein kinase At1g80870	5	1743-1764	Y	1755	0	0.00763229
novel_168	Cluster-18410.79529	receptor-like protein kinase At4g00960	4	2076-2098	Y	2089	0	0.0269918
novel_168	Cluster-18410.6473	receptor-like protein kinase At4g00960	4	836-858	Y	849	0	0.030712
novel_168	Cluster-18410.87951	receptor-like protein kinase At4g00960	4	1634-1656	Y	1647	0	0.0216523
novel_168	Cluster-18410.87952	receptor-like protein kinase At4g00960	4	1622-1644	Y	1635	0	0.0312423
novel_32	Cluster-18410.57154	SGS3	6	653-675	Y	665	0	0.0767906
novel_156	Cluster-18410.41033	small heat-shock protein	4	777-797	Y	788	2	0.0229647
novel_198	Cluster-18410.61118	small nuclear ribonucleoprotein-associated protein B-like	16.5	722-747	Y	738	1	0.0941579
pma-miR1311	Cluster-18410.100718	thylakoid membrane protein TERC, chloroplastic-like	6.5	802-824	Y	814	0	0.0168218
pma-miR1311	Cluster-18410.100719	thylakoid membrane protein TERC, chloroplastic-like	6.5	802-824	Y	814	1	0.020073
novel_35	Cluster-18410.32909	TIR..P-loop..LRR	4	473-494	Y	485	0	0.00518543
novel_35	Cluster-18410.90338	TIR..P-loop..LRR	4	305-326	Y	317	0	0.00464086
novel_35	Cluster-18410.95909	TIR..P-loop..LRR	4	458-479	Y	470	0	0.00436847
novel_35	Cluster-18410.96032	TIR..P-loop..LRR	4	426-447	Y	438	0	0.00382345
novel_65	Cluster-18410.41171	TIR..P-loop..LRR	3	1349-1370	Y	1361	2	0.0780956
novel_54	Cluster-18410.63536	TIR..P-loop..LRR	4.5	30-51	Y	42	2	0.0992669
novel_65	Cluster-18410.74645	TIR..P-loop..LRR	0.5	387-408	Y	399	0	0.000547105
novel_54	Cluster-18410.82794	TIR..P-loop..LRR	4.5	30-51	Y	42	2	0.0780956
novel_146	Cluster-18410.109049	TIR-NBS-LRR	4	917-938	Y	929	0	0.00218662
novel_88	Cluster-18410.18757	TIR-NBS-LRR	5.5	258-279	Y	270	3	0.0681307
novel_109	Cluster-18410.27403	TIR-NBS-LRR	4	197-216	Y	207	2	0.0342485
novel_35	Cluster-18410.30641	TIR-NBS-LRR	4	485-506	Y	497	0	0.0975213
novel_174	Cluster-18410.33579	TIR-NBS-LRR	6.5	15-36	Y	27	0	0.0352103
novel_82	Cluster-18410.37093	TIR-NBS-LRR	4.5	571-593	Y	583	1	0.0222105
novel_67	Cluster-18410.75829	TIR-NBS-LRR	2	90-111	Y	102	2	0.0342485
pma-miR951	Cluster-18410.91163	TIR-NBS-LRR	3	262-282	Y	273	0	0.0224551
novel_174	Cluster-18410.101866	TIR-NBS-LRR	5	452-473	Y	464	0	0.00953124
novel_82	Cluster-18410.114635	TIR-NBS-LRR	5.5	484-506	Y	496	1	0.0313187
novel_151	Cluster-18410.19951	TIR-NBS-LRR	2	319-339	Y	330	2	0.0780956
novel_82	Cluster-18410.19951	TIR-NBS-LRR	3	531-552	Y	543	0	0.011156
novel_11	Cluster-18410.33065	TIR-NBS-LRR	6	466-487	Y	478	0	0.0197766
novel_11	Cluster-18410.33711	TIR-NBS-LRR	3	1367-1388	Y	1379	2	0.0673241
novel_27	Cluster-18410.37995	TIR-NBS-LRR	4	212-233	Y	224	2	0.0780956
novel_25	Cluster-18410.82637	TIR-NBS-LRR	3.5	319-340	Y	331	2	0.011549
novel_34	Cluster-18410.90022	TIR-NBS-LRR	4	1619-1640	Y	1631	0	0.0173597
novel_88	Cluster-18410.90022	TIR-NBS-LRR	1.5	213-233	Y	224	4	0.094281
novel_151	Cluster-18410.93316	TIR-NBS-LRR	3.5	329-350	Y	340	3	0.0930811
pma-miR1312	Cluster-18410.35178	TIR-NBS-LRR	6.5	15-36	Y	27	1	0.0185433
novel_59	Cluster-18410.68783	TIR-NBS-LRR	2	404-424	Y	415	2	0.0342485
novel_59	Cluster-18410.68790	TIR-NBS-LRR	2	533-553	Y	544	0	0.000547105
novel_11	Cluster-18410.73766	TMV resistance protein N-like	3	814-835	Y	826	4	0.0483073
novel_152	Cluster-18410.93989	ubiquitin carboxyl-terminal hydrolase 14	4	2689-2708	Y	2698	2	0.0342485
novel_168	Cluster-18410.112332	unknown	4.5	43947	Y	17	0	0.0381099
novel_153	Cluster-11679.0	unknown	9.5	753-775	Y	766	1	0.021295
novel_21	Cluster-14024.0	unknown	4	223-243	Y	234	1	0.0295038
pma-miR1314	Cluster-15837.0	unknown	1	389-410	Y	401	2	0.0564267
novel_12	Cluster-17679.0	unknown	4	230-250	Y	241	0	0.011156
novel_47	Cluster-17867.0	unknown	1	838-857	Y	848	0	0.00109391
novel_47	Cluster-17867.1	unknown	1	1087-1106	Y	1097	0	0.000820545
novel_47	Cluster-17867.2	unknown	1	1101-1120	Y	1111	0	0.00027359
novel_9	Cluster-17922.0	unknown	5	174-195	Y	186	2	0.0673241
pma-miR1312	Cluster-1841.0	unknown	2.5	883-904	Y	895	4	0.094281
novel_47	Cluster-18410.100176	unknown	3	368-387	Y	378	0	0.00464086
novel_177	Cluster-18410.106078	unknown	2.5	33-54	Y	45	0	0.00027359
novel_74	Cluster-18410.10690	unknown	1	621-641	Y	632	0	0.00273253
novel_74	Cluster-18410.10693	unknown	1	718-738	Y	729	0	0.00191356
novel_34	Cluster-18410.107931	unknown	1.5	89-110	Y	101	2	0.011549
novel_11	Cluster-18410.1082	unknown	6.5	726-747	Y	738	0	0.00736071
novel_1	Cluster-18410.10981	unknown	5	808-829	Y	820	0	0.00164042
novel_116	Cluster-18410.110062	unknown	9	468-488	Y	480	0	0.0264591
novel_21	Cluster-18410.111005	unknown	1.5	223-243	Y	234	0	0.00600172
novel_12	Cluster-18410.111424	unknown	4	230-250	Y	241	0	0.0122377
novel_74	Cluster-18410.111684	unknown	1.5	572-592	Y	583	1	0.0111676
novel_114	Cluster-18410.112670	unknown	1	796-815	Y	806	0	0.00109391
novel_101	Cluster-18410.112721	unknown	9	621-641	Y	632	2	0.0887427
novel_20	Cluster-18410.112954	unknown	1.5	150-169	Y	160	0	0.00980222
novel_2	Cluster-18410.114802	unknown	2	1475-1496	Y	1487	0	0.00327814
pma-miR951	Cluster-18410.115550	unknown	2	351-371	Y	362	0	0.0119674
novel_114	Cluster-18410.116422	unknown	2	1373-1392	Y	1383	1	0.0127088
novel_82	Cluster-18410.117125	unknown	9.5	493-514	Y	505	0	0.0967802
novel_82	Cluster-18410.117126	unknown	9.5	535-556	Y	547	0	0.0972744
novel_82	Cluster-18410.117127	unknown	9.5	487-508	Y	499	0	0.0970273
novel_82	Cluster-18410.117128	unknown	9.5	487-508	Y	499	0	0.0962858
novel_127	Cluster-18410.117697	unknown	1	772-792	Y	783	4	0.0244526
novel_46	Cluster-18410.14055	unknown	6	1573-1594	Y	1585	0	0.0940575
novel_46	Cluster-18410.14056	unknown	6	1428-1449	Y	1440	0	0.0955436
novel_114	Cluster-18410.15176	unknown	2	1227-1246	Y	1237	0	0.0106147
novel_47	Cluster-18410.15938	unknown	4	146-165	Y	156	0	0.0127781
pma-miR947	Cluster-18410.16172	unknown	7	60-81	Y	72	0	0.00382345
novel_47	Cluster-18410.17802	unknown	2	154-173	Y	164	0	0.010344
novel_114	Cluster-18410.18323	unknown	1	1917-1936	Y	1927	0	0.0135882
novel_47	Cluster-18410.18473	unknown	1	46-65	Y	56	0	0.00218662
novel_47	Cluster-18410.19873	unknown	4	362-381	Y	372	1	0.0157839
novel_114	Cluster-18410.20062	unknown	2	843-862	Y	853	1	0.01394
pma-miR946a-3p	Cluster-18410.21518	unknown	3	808-828	Y	819	4	0.0483073
novel_148	Cluster-18410.23996	unknown	5	293-314	Y	305	0	0.00953124
novel_12	Cluster-18410.24593	unknown	4	564-584	Y	575	0	0.0106147
novel_114	Cluster-18410.24623	unknown	2	1197-1216	Y	1207	0	0.00898906
novel_2	Cluster-18410.25521	unknown	4	26-47	Y	38	2	0.0780956
novel_197	Cluster-18410.25807	unknown	4.5	277-298	Y	289	0	0.004096
novel_114	Cluster-18410.26264	unknown	1	1389-1408	Y	1399	2	0.0992669
novel_41	Cluster-18410.30218	unknown	2.5	229-250	Y	241	0	0.00164042
pma-miR1314	Cluster-18410.3128	unknown	1	58-79	Y	70	0	0.00191356
novel_14	Cluster-18410.31927	unknown	3	1411-1432	Y	1423	0	0.004096
novel_151	Cluster-18410.32109	unknown	0	138-158	Y	149	2	0.045402
novel_197	Cluster-18410.32230	unknown	4.5	222-243	Y	234	0	0.0057297
novel_34	Cluster-18410.33578	unknown	2.5	407-428	Y	419	0	0.011156
novel_94	Cluster-18410.33949	unknown	2.5	361-381	Y	372	2	0.011549
novel_188	Cluster-18410.34413	unknown	12	1091-1112	Y	1102	0	0.0910779
novel_148	Cluster-18410.34598	unknown	7	425-446	Y	437	0	0.0135882
novel_148	Cluster-18410.34600	unknown	7	800-821	Y	812	0	0.0133183
pma-miR482a	Cluster-18410.35910	unknown	4	254-275	Y	266	0	0.0778005
pma-miR482a	Cluster-18410.35911	unknown	2	92-113	Y	104	0	0.00245962
novel_47	Cluster-18410.36023	unknown	2	323-342	Y	333	0	0.011697
novel_151	Cluster-18410.36494	unknown	0	465-485	Y	476	2	0.0342485
novel_151	Cluster-18410.36502	unknown	0	465-485	Y	476	4	0.0244526
novel_151	Cluster-18410.36503	unknown	0	465-485	Y	476	2	0.0564267
novel_35	Cluster-18410.37240	unknown	8	84-105	Y	96	0	0.0630481
novel_148	Cluster-18410.37626	unknown	3.5	258-279	Y	270	4	0.094281
novel_174	Cluster-18410.40856	unknown	5	451-472	Y	463	0	0.0459736
novel_174	Cluster-18410.42404	unknown	8	284-305	Y	296	1	0.075314
novel_183	Cluster-18410.43736	unknown	1.5	444-461	Y	452	0	0.000547105
novel_127	Cluster-18410.43736	unknown	3.5	442-462	Y	453	3	0.0214776
novel_42	Cluster-18410.44138	unknown	2.5	1217-1237	Y	1228	0	0.00218662
novel_82	Cluster-18410.44602	unknown	4.5	571-593	Y	583	1	0.0219054
pma-miR1316	Cluster-18410.48114	unknown	2	1888-1908	Y	1899	0	0.00355084
novel_20	Cluster-18410.48839	unknown	1.5	1860-1879	Y	1870	0	0.0108854
novel_1	Cluster-18410.49113	unknown	6.5	271-292	Y	283	0	0.0709621
novel_148	Cluster-18410.49230	unknown	5.5	174-195	Y	186	0	0.0430977
pma-miR319	Cluster-18410.50423	unknown	7	1178-1197	Y	1187	1	0.0498742
novel_27	Cluster-18410.5071	unknown	3.5	124-145	Y	136	4	0.0483073
novel_174	Cluster-18410.51201	unknown	9.5	15-36	Y	27	0	0.0602237
novel_133	Cluster-18410.52756	unknown	3	23-43	Y	34	0	0.0890861
novel_41	Cluster-18410.53088	unknown	2.5	229-250	Y	241	2	0.0780956
novel_47	Cluster-18410.53558	unknown	5	211-230	Y	221	0	0.0285879
novel_104	Cluster-18410.54175	unknown	7.5	673-692	Y	683	2	0.0780956
novel_29	Cluster-18410.56490	unknown	4.5	2470-2490	Y	2481	0	0.00491318
novel_59	Cluster-18410.57509	unknown	3.5	28-48	Y	39	0	0.0304468
novel_167	Cluster-18410.58587	unknown	4.5	526-546	Y	537	3	0.0054132
novel_167	Cluster-18410.58759	unknown	4.5	526-546	Y	537	4	0.0483073
novel_87	Cluster-18410.59303	unknown	7.5	805-826	Y	817	3	0.0528322
novel_183	Cluster-18410.60878	unknown	3	656-673	Y	664	0	0.00600172
novel_183	Cluster-18410.60884	unknown	1.5	438-455	Y	446	3	0.0681307
novel_127	Cluster-18410.60884	unknown	3.5	436-456	Y	447	3	0.0161518
novel_183	Cluster-18410.60885	unknown	1	272-289	Y	280	0	0.000820545
pma-miR946a-3p	Cluster-18410.61083	unknown	3.5	343-363	Y	354	0	0.053514
novel_158	Cluster-18410.61722	unknown	6	704-724	Y	715	3	0.0579594
pma-miR947	Cluster-18410.6240	unknown	6	355-376	Y	367	2	0.0887427
pma-miR482a	Cluster-18410.62598	unknown	4	117-138	Y	129	0	0.0767906
novel_156	Cluster-18410.62718	unknown	6	362-382	Y	373	3	0.0831821
novel_158	Cluster-18410.62761	unknown	6	704-724	Y	715	3	0.0630588
novel_127	Cluster-18410.63358	unknown	3.5	442-462	Y	453	3	0.0320428
novel_6	Cluster-18410.64820	unknown	3	99-120	Y	111	0	0.011156
novel_145	Cluster-18410.65062	unknown	5	1633-1652	Y	1643	0	0.044406
novel_94	Cluster-18410.65076	unknown	4.5	375-395	Y	386	2	0.045402
novel_189	Cluster-18410.65165	unknown	8.5	422-445	Y	436	0	0.0770432
novel_59	Cluster-18410.65468	unknown	3	359-379	Y	370	0	0.0135882
novel_6	Cluster-18410.65471	unknown	1.5	201-222	Y	213	0	0.000547105
novel_59	Cluster-18410.65473	unknown	3	291-311	Y	302	0	0.0127781
novel_6	Cluster-18410.65474	unknown	1.5	216-237	Y	228	0	0.00027359
novel_41	Cluster-18410.6576	unknown	2.5	83-104	Y	95	0	0.00218662
novel_32	Cluster-18410.65777	unknown	5	913-934	Y	925	0	0.00218662
novel_32	Cluster-18410.65778	unknown	5	913-934	Y	925	0	0.00300537
novel_32	Cluster-18410.65779	unknown	5	913-934	Y	925	0	0.00327814
novel_174	Cluster-18410.65826	unknown	2	382-403	Y	394	0	0.00436847
novel_14	Cluster-18410.65964	unknown	6	140-160	Y	151	0	0.0391621
novel_183	Cluster-18410.66526	unknown	1	186-203	Y	194	2	0.045402
novel_127	Cluster-18410.66526	unknown	3.5	184-204	Y	195	3	0.0781922
novel_117	Cluster-18410.66623	unknown	0	528-548	Y	539	2	0.0229647
novel_1	Cluster-18410.6695	unknown	5	977-998	Y	989	0	0.0423119
novel_174	Cluster-18410.67258	unknown	9.5	15-36	Y	27	0	0.0617653
novel_163	Cluster-18410.67770	unknown	9	577-599	Y	590	3	0.0579594
novel_2	Cluster-18410.68235	unknown	4	280-301	Y	292	2	0.0992669
novel_2	Cluster-18410.68236	unknown	3	402-423	Y	414	2	0.0342485
novel_2	Cluster-18410.68239	unknown	4	318-339	Y	330	2	0.0887427
novel_174	Cluster-18410.68964	unknown	2	382-403	Y	394	0	0.00355084
novel_174	Cluster-18410.6958	unknown	2	382-403	Y	394	0	0.00382345
novel_32	Cluster-18410.69870	unknown	5	913-934	Y	925	0	0.00245962
novel_32	Cluster-18410.69871	unknown	5	913-934	Y	925	0	0.004096
novel_32	Cluster-18410.69872	unknown	5	913-934	Y	925	0	0.00355084
novel_140	Cluster-18410.70021	unknown	7	655-677	Y	666	2	0.0229647
novel_163	Cluster-18410.70119	unknown	8	28-53	Y	44	0	0.0176285
novel_2	Cluster-18410.72936	unknown	2	1407-1428	Y	1419	3	0.0831821
novel_14	Cluster-18410.72936	unknown	3	1411-1432	Y	1423	0	0.00355084
novel_14	Cluster-18410.72937	unknown	3	1411-1432	Y	1423	0	0.00436847
novel_42	Cluster-18410.73208	unknown	2.5	1381-1401	Y	1392	0	0.00273253
novel_35	Cluster-18410.73242	unknown	8	455-476	Y	467	0	0.062022
novel_102	Cluster-18410.73674	unknown	11	182-201	Y	192	1	0.0790565
novel_94	Cluster-18410.74441	unknown	5.5	192-212	Y	203	0	0.0962858
novel_20	Cluster-18410.75025	unknown	1.5	1845-1864	Y	1855	0	0.00953124
novel_20	Cluster-18410.75028	unknown	1.5	1860-1879	Y	1870	0	0.00681734
novel_20	Cluster-18410.75029	unknown	1.5	1827-1846	Y	1837	0	0.0100731
novel_32	Cluster-18410.75258	unknown	5.5	1537-1558	Y	1549	0	0.0404758
novel_21	Cluster-18410.76480	unknown	3	3233-3253	Y	3244	2	0.0673241
pma-miR482a	Cluster-18410.77200	unknown	2	85-106	Y	97	0	0.00218662
novel_172	Cluster-18410.78668	unknown	3	393-412	Y	403	2	0.0673241
novel_60	Cluster-18410.78668	unknown	14.5	866-892	Y	883	2	0.0564267
novel_172	Cluster-18410.78671	unknown	3	602-621	Y	612	2	0.0887427
novel_60	Cluster-18410.78677	unknown	14.5	1075-1101	Y	1092	2	0.0673241
novel_172	Cluster-18410.78685	unknown	3	603-622	Y	613	2	0.0780956
novel_172	Cluster-18410.78695	unknown	3	393-412	Y	403	0	0.00245962
novel_94	Cluster-18410.80177	unknown	4.5	375-395	Y	386	2	0.0564267
novel_67	Cluster-18410.80423	unknown	2	90-111	Y	102	2	0.0229647
pma-miR1316	Cluster-18410.8090	unknown	0	2905-2925	Y	2916	0	0.000820545
pma-miR1316	Cluster-18410.8091	unknown	0	2784-2804	Y	2795	0	0.0013672
pma-miR1316	Cluster-18410.8092	unknown	0	2976-2996	Y	2987	0	0.00027359
novel_12	Cluster-18410.81211	unknown	0	111-131	Y	122	0	0.00027359
novel_148	Cluster-18410.81256	unknown	2	44104	Y	21	0	0.00273253
novel_148	Cluster-18410.81257	unknown	2	44104	Y	21	0	0.00464086
novel_148	Cluster-18410.81260	unknown	2	44104	Y	21	0	0.00436847
novel_158	Cluster-18410.81350	unknown	3	92-112	Y	103	2	0.011549
novel_38	Cluster-18410.81680	unknown	16.5	356-384	Y	375	1	0.0992301
novel_101	Cluster-18410.8189	unknown	9	221-241	Y	232	2	0.0780956
novel_12	Cluster-18410.81931	unknown	4	230-250	Y	241	0	0.0119674
novel_14	Cluster-18410.82083	unknown	6	140-160	Y	151	0	0.0386362
novel_14	Cluster-18410.82084	unknown	6	140-160	Y	151	0	0.0410007
pma-miR482a	Cluster-18410.83537	unknown	2	92-113	Y	104	0	0.004096
pma-miR951	Cluster-18410.83608	unknown	3	276-296	Y	287	0	0.02192
novel_74	Cluster-18410.83859	unknown	0.5	595-615	Y	606	1	0.00497887
novel_2	Cluster-18410.84058	unknown	4	197-218	Y	209	2	0.0564267
novel_74	Cluster-18410.84092	unknown	2.5	715-735	Y	726	0	0.0157451
pma-miR951	Cluster-18410.85290	unknown	2	332-352	Y	343	0	0.011697
novel_11	Cluster-18410.86049	unknown	6	352-373	Y	364	0	0.01924
novel_197	Cluster-18410.86272	unknown	4.5	138-159	Y	150	0	0.00627367
novel_12	Cluster-18410.86997	unknown	2	365-385	Y	376	4	0.094281
novel_8	Cluster-18410.87650	unknown	5	459-480	Y	471	3	0.0781922
pma-miR1316	Cluster-18410.87654	unknown	2	1945-1965	Y	1956	1	0.00497887
novel_12	Cluster-18410.87929	unknown	1.5	71-91	Y	82	0	0.0054576
novel_82	Cluster-18410.8835	unknown	5	513-534	Y	525	1	0.0173179
novel_6	Cluster-18410.88725	unknown	3	230-251	Y	242	3	0.0424939
novel_74	Cluster-18410.89106	unknown	0.5	613-633	Y	624	4	0.0715787
novel_21	Cluster-18410.89133	unknown	4	223-243	Y	234	0	0.0269918
novel_25	Cluster-18410.89138	unknown	5	17-38	Y	29	2	0.0887427
novel_138	Cluster-18410.89771	unknown	7	772-798	Y	789	3	0.0054132
novel_28	Cluster-18410.90640	unknown	3	1067-1088	Y	1079	0	0.00109391
novel_14	Cluster-18410.92522	unknown	6	140-160	Y	151	0	0.0404758
novel_54	Cluster-18410.92935	unknown	4.5	663-684	Y	675	0	0.00109391
novel_67	Cluster-18410.93405	unknown	6	54-75	Y	66	3	0.0930811
novel_197	Cluster-18410.93478	unknown	5.5	222-243	Y	234	0	0.0138581
pma-miR1312	Cluster-18410.93775	unknown	5.5	431-452	Y	443	0	0.00355084
novel_59	Cluster-18410.94084	unknown	3	34-54	Y	45	0	0.012508
novel_114	Cluster-18410.94861	unknown	2	277-296	Y	287	0	0.00926019
pma-miR951	Cluster-18410.95708	unknown	2	269-289	Y	280	0	0.0127781
novel_114	Cluster-18410.96074	unknown	3	478-497	Y	488	0	0.0256596
novel_21	Cluster-18410.96111	unknown	1	38-58	Y	49	0	0.00327814
novel_7	Cluster-18410.96126	unknown	7	348-370	Y	361	0	0.0815778
novel_2	Cluster-18410.96428	unknown	2	938-959	Y	950	0	0.00300537
novel_9	Cluster-18410.97357	unknown	6	481-502	Y	493	0	0.00382345
novel_63	Cluster-18410.98007	unknown	3	1406-1425	Y	1416	3	0.0424939
novel_111	Cluster-18410.98009	unknown	4	845-866	Y	857	2	0.011549
pma-miR951	Cluster-18818.0	unknown	2	332-352	Y	343	0	0.0122377
pma-miR951	Cluster-20042.0	unknown	2	332-352	Y	343	0	0.0130482
novel_9	Cluster-20177.0	unknown	4	1460-1481	Y	1472	0	0.0106147
novel_114	Cluster-21042.1	unknown	1	496-515	Y	506	2	0.0673241
novel_32	Cluster-22533.0	unknown	6.5	231-252	Y	243	0	0.00491318
pma-miR947	Cluster-323.0	unknown	5	45-66	Y	57	0	0.0013672
novel_47	Cluster-4895.0	unknown	0.5	34-53	Y	44	0	0.00273253
pma-miR1312	Cluster-6128.0	unknown	3.5	232-253	Y	244	0	0.00300537
novel_14	Cluster-8577.0	unknown	4	1008-1029	Y	1020	0	0.00164042
novel_32	Cluster-18410.69873	unknown	5	913-934	Y	925	0	0.00273253
pma-miR159b	Cluster-18410.56431	unknown	7	450-469	Y	460	2	0.0992669
pma-miR946a-3p	Cluster-18410.46990	unknown	3	5099-5120	Y	5111	0	0.0256596
pma-miR946a-3p	Cluster-18410.96775	unknown	3	2635-2656	Y	2647	0	0.0264591
pma-miR949	Cluster-18410.68763	unknown	5	116-136	Y	127	0	0.00898906
novel_175	Cluster-18410.82446	unknown	8.5	1084-1104	Y	1095	1	0.0231252
novel_65	Cluster-18410.96133	unknown	3	1168-1188	Y	1180	0	0.0205809
novel_144	Cluster-18410.36950	unknown	5	926-946	Y	937	2	0.0564267
novel_144	Cluster-18410.47254	unknown	5	926-946	Y	937	4	0.0715787
novel_107	Cluster-18410.73354	unknown	8	1136-1157	Y	1148	2	0.0673241
novel_184	Cluster-18410.65112	unknown	4.5	689-709	Y	700	4	0.0483073
novel_168	Cluster-18410.37572	unknown	4	143-165	Y	156	0	0.0251263
novel_82	Cluster-18410.67703	unknown	8	539-560	Y	551	0	0.0607378
novel_47	Cluster-18410.27442	unknown	4	357-376	Y	367	0	0.0135882
novel_47	Cluster-18410.89777	unknown	3	199-218	Y	209	0	0.00817522
pma-miR946a-3p	Cluster-18410.75677	unknown	4.5	944-964	Y	955	0	0.0135882
novel_2	Cluster-2325.1	unknown	4.5	62-83	Y	74	0	0.00980222
novel_54	Cluster-18410.43901	unknown	5	56-78	Y	68	2	0.0342485
pma-miR159a	Cluster-18410.77472	unknown	3	559-578	Y	569	2	0.0564267
pma-miR319	Cluster-18410.77473	unknown	2	560-578	Y	569	2	0.0229647
pma-miR949	Cluster-18410.27958	unknown	5	116-136	Y	127	0	0.00926019
novel_34	Cluster-18410.104927	unknown	5	297-317	Y	308	0	0.0291194
novel_28	Cluster-18410.32683	unknown	9	317-338	Y	329	0	0.0162836
novel_168	Cluster-18410.43885	unknown	4	2076-2098	Y	2089	1	0.0273823
novel_193	Cluster-18410.37319	unknown	6.5	67-87	Y	78	0	0.0178973
pma-miR1314	Cluster-12819.0	unknown	1	58-79	Y	70	0	0.00164042
pma-miR1314	Cluster-15837.1	unknown	1	389-410	Y	401	0	0.00109391
novel_63	Cluster-18410.101489	unknown	1	159-179	Y	170	2	0.0673241
pma-miR946a-3p	Cluster-10732.0	unknown	3	348-368	Y	359	2	0.0780956
novel_21	Cluster-11009.0	unknown	4	970-990	Y	981	0	0.0013672
novel_25	Cluster-11210.0	unknown	6.5	82-103	Y	94	0	0.00464086
novel_32	Cluster-12032.0	unknown	4	23-44	Y	35	3	0.0320428
pma-miR482c	Cluster-12032.0	unknown	2	27-46	Y	37	0	0.00027359
novel_6	Cluster-12109.0	unknown	2	38-59	Y	50	0	0.00817522
pma-miR946a-3p	Cluster-12424.0	unknown	3	329-349	Y	340	4	0.094281
novel_9	Cluster-12424.0	unknown	5	329-350	Y	341	2	0.0342485
pma-miR949	Cluster-13027.0	unknown	1	95-115	Y	106	0	0.00218662
novel_74	Cluster-13722.2	unknown	2	830-850	Y	841	0	0.0173597
novel_74	Cluster-13722.3	unknown	2	542-562	Y	553	1	0.0185433
pma-miR1311	Cluster-13870.0	unknown	4.5	43914	Y	15	0	0.00327814
novel_20	Cluster-14331.0	unknown	1.5	157-176	Y	167	0	0.010344
pma-miR951	Cluster-14530.0	unknown	3	356-376	Y	367	0	0.0227226
novel_42	Cluster-15462.2	unknown	3.5	389-409	Y	400	0	0.0130482
novel_148	Cluster-15921.1	unknown	2	293-314	Y	305	0	0.00382345
pma-miR482a	Cluster-16849.0	unknown	4	309-330	Y	321	0	0.0788093
pma-miR482a	Cluster-16849.1	unknown	4	309-330	Y	321	0	0.0757796
novel_42	Cluster-18229.0	unknown	1	69-89	Y	80	0	0.00109391
novel_159	Cluster-18410.100049	unknown	3	366-386	Y	377	0	0.00382345
novel_46	Cluster-18410.100687	unknown	1	191-212	Y	203	0	0.00245962
novel_144	Cluster-18410.101188	unknown	5	926-946	Y	937	2	0.045402
novel_172	Cluster-18410.101469	unknown	3.5	354-373	Y	364	0	0.00518543
novel_114	Cluster-18410.101487	unknown	0	135-154	Y	145	4	0.0244526
novel_63	Cluster-18410.101494	unknown	1	267-287	Y	278	4	0.0483073
novel_63	Cluster-18410.101496	unknown	1	159-179	Y	170	2	0.011549
novel_156	Cluster-18410.104449	unknown	5	1672-1692	Y	1683	1	0.014555
novel_34	Cluster-18410.104533	unknown	4	1415-1435	Y	1426	1	0.0176244
novel_14	Cluster-18410.105123	unknown	4.5	423-444	Y	435	0	0.0054576
novel_14	Cluster-18410.105130	unknown	4	74-95	Y	86	0	0.00218662
novel_14	Cluster-18410.105132	unknown	4.5	423-444	Y	435	0	0.0057297
novel_14	Cluster-18410.105133	unknown	4.5	423-444	Y	435	0	0.00518543
novel_15	Cluster-18410.105484	unknown	1.5	255-276	Y	267	0	0.00027359
novel_159	Cluster-18410.105879	unknown	3	468-488	Y	479	0	0.00300537
pma-miR951	Cluster-18410.106677	unknown	2.5	104-124	Y	115	0	0.0133183
novel_80	Cluster-18410.106871	unknown	2.5	297-317	Y	308	0	0.0261927
novel_74	Cluster-18410.107040	unknown	0.5	468-488	Y	479	0	0.00382345
novel_9	Cluster-18410.107071	unknown	4	279-300	Y	291	1	0.043331
novel_5	Cluster-18410.107321	unknown	1	365-384	Y	375	3	0.0054132
novel_35	Cluster-18410.107960	unknown	8	482-503	Y	494	0	0.00926019
novel_65	Cluster-18410.108253	unknown	2.5	299-320	Y	311	0	0.00109391
novel_115	Cluster-18410.108840	unknown	2	489-509	Y	500	0	0.00355084
novel_146	Cluster-18410.109050	unknown	4	917-938	Y	929	0	0.00273253
novel_146	Cluster-18410.109051	unknown	4	917-938	Y	929	0	0.00245962
novel_146	Cluster-18410.109052	unknown	4	917-938	Y	929	0	0.00300537
novel_9	Cluster-18410.109272	unknown	8	599-620	Y	611	0	0.0108854
novel_1	Cluster-18410.110501	unknown	6.5	404-427	Y	418	1	0.0941579
novel_168	Cluster-18410.110542	unknown	3	418-440	Y	431	1	0.0237345
novel_168	Cluster-18410.110607	unknown	4.5	1023-1046	Y	1037	0	0.0304468
novel_3	Cluster-18410.110699	unknown	5.5	355-376	Y	367	0	0.0930654
pma-miR951	Cluster-18410.112333	unknown	3	149-169	Y	160	0	0.0184346
novel_168	Cluster-18410.112460	unknown	1.5	232-254	Y	245	3	0.0424939
novel_168	Cluster-18410.112461	unknown	1.5	232-254	Y	245	3	0.0476771
novel_2	Cluster-18410.113037	unknown	4	1178-1199	Y	1190	0	0.0415254
novel_168	Cluster-18410.113203	unknown	7.5	765-787	Y	778	1	0.0136323
novel_42	Cluster-18410.113893	unknown	1	109-129	Y	120	0	0.000820545
novel_2	Cluster-18410.114722	unknown	4.5	1243-1264	Y	1255	0	0.00871785
pma-miR946a-5p	Cluster-18410.115144	unknown	3.5	414-435	Y	425	0	0.00355084
pma-miR947	Cluster-18410.115438	unknown	6	355-376	Y	367	0	0.00300537
pma-miR947	Cluster-18410.116111	unknown	2	185-206	Y	197	0	0.000820545
novel_122	Cluster-18410.116611	unknown	5	744-763	Y	754	1	0.0237345
novel_82	Cluster-18410.117129	unknown	9.5	493-514	Y	505	0	0.0955436
novel_12	Cluster-18410.11740	unknown	2	2031-2051	Y	2042	3	0.0372825
pma-miR390	Cluster-18410.117480	unknown	0	219-239	Y	230	2	0.011549
novel_35	Cluster-18410.117679	unknown	2	986-1007	Y	998	4	0.0483073
novel_74	Cluster-18410.118021	unknown	1.5	457-477	Y	468	0	0.012508
pma-miR1312	Cluster-18410.118398	unknown	2.5	666-687	Y	678	0	0.000547105
pma-miR1311	Cluster-18410.12261	unknown	3.5	180-201	Y	192	3	0.0320428
pma-miR1311	Cluster-18410.12262	unknown	4.5	306-327	Y	318	3	0.0930811
novel_114	Cluster-18410.12639	unknown	2	1821-1840	Y	1831	1	0.0400425
pma-miR1311	Cluster-18410.12648	unknown	8.5	214-235	Y	226	0	0.0423119
novel_172	Cluster-18410.12867	unknown	3.5	354-373	Y	364	0	0.00464086
novel_23	Cluster-18410.13076	unknown	6	13-33	Y	24	0	0.00708906
pma-miR951	Cluster-18410.13172	unknown	1.5	359-379	Y	370	0	0.000820545
pma-miR951	Cluster-18410.13174	unknown	1.5	359-379	Y	370	0	0.000547105
novel_20	Cluster-18410.13633	unknown	3.5	198-217	Y	208	1	0.0228204
novel_20	Cluster-18410.13634	unknown	2.5	1482-1501	Y	1492	0	0.0224551
novel_20	Cluster-18410.13636	unknown	2.5	1467-1486	Y	1477	0	0.0227226
novel_20	Cluster-18410.13639	unknown	2.5	1457-1476	Y	1467	0	0.02192
novel_21	Cluster-18410.13943	unknown	4	1021-1041	Y	1032	0	0.00245962
novel_21	Cluster-18410.13944	unknown	4	703-723	Y	714	0	0.00191356
novel_21	Cluster-18410.13945	unknown	4	1035-1055	Y	1046	0	0.00300537
novel_21	Cluster-18410.13948	unknown	4	1035-1055	Y	1046	0	0.00273253
novel_21	Cluster-18410.13952	unknown	4	703-723	Y	714	0	0.00218662
pma-miR390	Cluster-18410.1429	unknown	0	252-272	Y	263	3	0.0107971
novel_82	Cluster-18410.15298	unknown	5	513-534	Y	525	0	0.0160144
novel_12	Cluster-18410.15788	unknown	7	796-818	Y	809	0	0.029916
novel_70	Cluster-18410.16261	unknown	3.5	222-242	Y	233	4	0.0483073
novel_47	Cluster-18410.1716	unknown	5	57-76	Y	67	0	0.0275241
novel_197	Cluster-18410.18028	unknown	4.5	114-135	Y	126	0	0.0054576
novel_47	Cluster-18410.18207	unknown	4	362-381	Y	372	0	0.0141279
novel_148	Cluster-18410.18484	unknown	4.5	132-153	Y	144	0	0.00898906
pma-miR482a	Cluster-18410.1903	unknown	3	173-194	Y	185	0	0.00817522
pma-miR482a	Cluster-18410.1904	unknown	3	173-194	Y	185	0	0.00898906
pma-miR482a	Cluster-18410.1905	unknown	3	173-194	Y	185	0	0.00844657
pma-miR482a	Cluster-18410.1906	unknown	3	173-194	Y	185	0	0.00871785
novel_47	Cluster-18410.19607	unknown	4	142-161	Y	152	0	0.0173597
novel_109	Cluster-18410.20019	unknown	8.5	2287-2307	Y	2297	0	0.0653526
novel_47	Cluster-18410.20073	unknown	2	154-173	Y	164	0	0.0100731
novel_54	Cluster-18410.20165	unknown	6.5	39-61	Y	51	0	0.0283221
novel_6	Cluster-18410.20555	unknown	3	99-120	Y	111	0	0.0122377
novel_146	Cluster-18410.20716	unknown	9	546-567	Y	558	1	0.0225155
novel_20	Cluster-18410.2177	unknown	3.5	53-72	Y	63	0	0.0203129
pma-miR951	Cluster-18410.22504	unknown	3	260-280	Y	271	0	0.0216523
pma-miR1312	Cluster-18410.22507	unknown	5	576-597	Y	588	0	0.0143976
novel_80	Cluster-18410.22713	unknown	2.5	125-145	Y	136	0	0.0235245
novel_50	Cluster-18410.22805	unknown	7.5	352-372	Y	363	0	0.0349463
novel_10	Cluster-18410.22921	unknown	5	681-702	Y	693	0	0.00763229
novel_146	Cluster-18410.23018	unknown	4	220-241	Y	232	0	0.00436847
novel_38	Cluster-18410.23606	unknown	2.5	120-140	Y	131	3	0.0161518
novel_38	Cluster-18410.23858	unknown	3.5	34-54	Y	45	0	0.004096
novel_23	Cluster-18410.24316	unknown	4	1378-1399	Y	1389	0	0.00109391
pma-miR482a	Cluster-18410.24960	unknown	2	351-372	Y	363	0	0.00355084
pma-miR482a	Cluster-18410.24961	unknown	2	351-372	Y	363	0	0.00464086
novel_167	Cluster-18410.25445	unknown	8	134-159	Y	151	2	0.0992669
novel_15	Cluster-18410.25717	unknown	1.5	309-330	Y	321	0	0.00164042
novel_15	Cluster-18410.25718	unknown	1.5	309-330	Y	321	0	0.00109391
novel_15	Cluster-18410.25721	unknown	1.5	81-102	Y	93	2	0.0564267
novel_15	Cluster-18410.25724	unknown	1.5	174-195	Y	186	0	0.00191356
novel_15	Cluster-18410.25725	unknown	1.5	288-309	Y	300	0	0.00218662
pma-miR951	Cluster-18410.25996	unknown	2.5	341-361	Y	352	0	0.00382345
pma-miR951	Cluster-18410.25997	unknown	2.5	341-361	Y	352	0	0.004096
novel_80	Cluster-18410.26041	unknown	3.5	65-85	Y	76	0	0.0417876
novel_78	Cluster-18410.26251	unknown	0.5	220-241	Y	232	2	0.011549
novel_159	Cluster-18410.26675	unknown	3	785-805	Y	796	2	0.045402
pma-miR951	Cluster-18410.26763	unknown	2.5	150-170	Y	161	0	0.0135882
novel_4	Cluster-18410.26941	unknown	4.5	1827-1848	Y	1839	4	0.0715787
novel_28	Cluster-18410.27420	unknown	3	299-320	Y	311	0	0.00027359
novel_28	Cluster-18410.27420	unknown	3	632-653	Y	644	2	0.0229647
novel_28	Cluster-18410.27421	unknown	3	95-116	Y	107	0	0.000820545
novel_3	Cluster-18410.27464	unknown	1	220-241	Y	232	0	0.000547105
novel_27	Cluster-18410.27940	unknown	4.5	297-318	Y	309	2	0.0992669
novel_27	Cluster-18410.27941	unknown	4.5	287-308	Y	299	3	0.0424939
novel_117	Cluster-18410.28533	unknown	0	122-142	Y	133	2	0.0564267
novel_82	Cluster-18410.28691	unknown	5.5	484-506	Y	496	0	0.0291194
novel_14	Cluster-18410.28834	unknown	4	887-908	Y	899	0	0.00191356
novel_14	Cluster-18410.28836	unknown	2	221-242	Y	233	2	0.011549
novel_14	Cluster-18410.28837	unknown	2	221-242	Y	233	2	0.0229647
novel_90	Cluster-18410.28951	unknown	5.5	3096-3117	Y	3108	0	0.00273253
novel_90	Cluster-18410.28952	unknown	5.5	3508-3529	Y	3520	0	0.00245962
novel_54	Cluster-18410.29398	unknown	4.5	663-684	Y	675	0	0.0013672
novel_46	Cluster-18410.29478	unknown	1	1047-1068	Y	1059	0	0.00355084
novel_46	Cluster-18410.29480	unknown	1	861-882	Y	873	0	0.004096
novel_46	Cluster-18410.29481	unknown	1	775-796	Y	787	0	0.00436847
novel_1	Cluster-18410.29532	unknown	6	353-372	Y	364	1	0.0276856
novel_59	Cluster-18410.29750	unknown	3	231-251	Y	242	4	0.094281
novel_54	Cluster-18410.30211	unknown	6.5	39-61	Y	51	1	0.0331301
novel_9	Cluster-18410.30757	unknown	2	58-79	Y	70	0	0.00355084
pma-miR1314	Cluster-18410.30775	unknown	1	149-170	Y	161	0	0.00245962
pma-miR947	Cluster-18410.3106	unknown	6	355-376	Y	367	1	0.00218131
pma-miR951	Cluster-18410.31365	unknown	3	356-376	Y	367	0	0.0211168
novel_42	Cluster-18410.31890	unknown	2	257-277	Y	268	0	0.00491318
novel_6	Cluster-18410.32066	unknown	3	230-251	Y	242	2	0.0673241
novel_6	Cluster-18410.32067	unknown	3	230-251	Y	242	2	0.0342485
novel_6	Cluster-18410.32068	unknown	3	230-251	Y	242	2	0.0992669
pma-miR1315	Cluster-18410.32133	unknown	1	227-247	Y	238	1	0.0203786
pma-miR319	Cluster-18410.32168	unknown	4.5	366-385	Y	375	0	0.0100731
pma-miR319	Cluster-18410.32169	unknown	4.5	106-125	Y	115	0	0.0108854
novel_12	Cluster-18410.32232	unknown	3	71-91	Y	82	0	0.00218662
novel_148	Cluster-18410.32233	unknown	3.5	258-279	Y	270	2	0.0342485
novel_82	Cluster-18410.32388	unknown	6.5	335-357	Y	347	0	0.0449288
novel_42	Cluster-18410.32495	unknown	2	197-217	Y	208	0	0.00681734
novel_42	Cluster-18410.32496	unknown	2	197-217	Y	208	0	0.00708906
novel_20	Cluster-18410.32752	unknown	1.5	1842-1861	Y	1852	0	0.00708906
novel_46	Cluster-18410.32754	unknown	2	729-750	Y	741	0	0.00491318
novel_14	Cluster-18410.32754	unknown	3	953-974	Y	965	2	0.0992669
novel_35	Cluster-18410.32910	unknown	4	374-395	Y	386	0	0.00355084
novel_35	Cluster-18410.32911	unknown	4	490-511	Y	502	0	0.004096
pma-miR319	Cluster-18410.32924	unknown	2.5	2295-2313	Y	2304	0	0.00518543
pma-miR319	Cluster-18410.32925	unknown	2.5	2114-2132	Y	2123	0	0.00464086
pma-miR319	Cluster-18410.32926	unknown	2.5	2114-2132	Y	2123	0	0.00382345
pma-miR319	Cluster-18410.32927	unknown	2.5	2295-2313	Y	2304	0	0.004096
pma-miR319	Cluster-18410.32928	unknown	2.5	2886-2904	Y	2895	0	0.00436847
pma-miR319	Cluster-18410.32929	unknown	2.5	2886-2904	Y	2895	0	0.00491318
pma-miR946a-3p	Cluster-18410.32964	unknown	4	335-354	Y	345	0	0.0383731
novel_197	Cluster-18410.33767	unknown	4.5	468-489	Y	480	0	0.00355084
novel_148	Cluster-18410.33851	unknown	2	44104	Y	21	0	0.00355084
novel_4	Cluster-18410.34041	unknown	4	288-308	Y	299	2	0.0229647
novel_42	Cluster-18410.34498	unknown	2	344-364	Y	355	0	0.0054576
novel_148	Cluster-18410.34599	unknown	7	425-446	Y	437	0	0.0138581
pma-miR319	Cluster-18410.34649	unknown	4.5	106-125	Y	115	0	0.010344
novel_16	Cluster-18410.34688	unknown	3.5	155-175	Y	166	0	0.0127781
novel_79	Cluster-18410.34721	unknown	16	802-829	Y	813	3	0.0979904
pma-miR951	Cluster-18410.35924	unknown	2	287-307	Y	298	0	0.00627367
pma-miR951	Cluster-18410.35925	unknown	2	419-439	Y	430	0	0.00164042
pma-miR951	Cluster-18410.35926	unknown	2	419-439	Y	430	0	0.0013672
pma-miR951	Cluster-18410.35927	unknown	2.5	361-381	Y	372	0	0.00218662
novel_114	Cluster-18410.35931	unknown	1	623-642	Y	633	0	0.000820545
novel_14	Cluster-18410.36325	unknown	3	1413-1434	Y	1425	0	0.00382345
novel_151	Cluster-18410.36471	unknown	0	465-485	Y	476	4	0.0483073
novel_34	Cluster-18410.36577	unknown	3	397-418	Y	409	2	0.0342485
novel_46	Cluster-18410.36714	unknown	1	630-651	Y	642	0	0.00191356
novel_46	Cluster-18410.36715	unknown	1	457-478	Y	469	0	0.000820545
novel_74	Cluster-18410.3703	unknown	0.5	557-577	Y	568	0	0.00218662
pma-miR951	Cluster-18410.37058	unknown	2.5	339-359	Y	350	0	0.00191356
pma-miR951	Cluster-18410.37060	unknown	2.5	350-370	Y	361	0	0.00245962
novel_109	Cluster-18410.37526	unknown	4	197-216	Y	207	4	0.0483073
novel_20	Cluster-18410.37549	unknown	1.5	1842-1861	Y	1852	0	0.00654554
novel_2	Cluster-18410.37830	unknown	4	26-47	Y	38	2	0.0673241
pma-miR482a	Cluster-18410.37940	unknown	4	605-626	Y	617	0	0.0229899
pma-miR482a	Cluster-18410.37941	unknown	4	605-626	Y	617	0	0.0216523
pma-miR482a	Cluster-18410.37942	unknown	4	605-626	Y	617	0	0.02192
pma-miR482a	Cluster-18410.37943	unknown	4.5	182-203	Y	194	0	0.0277902
pma-miR482a	Cluster-18410.37945	unknown	4.5	182-203	Y	194	0	0.0269918
novel_72	Cluster-18410.3886	unknown	6.5	206-226	Y	216	1	0.0557837
novel_66	Cluster-18410.38913	unknown	3	844-864	Y	855	0	0.00300537
novel_6	Cluster-18410.39069	unknown	2	38-59	Y	50	0	0.00708906
pma-miR951	Cluster-18410.39076	unknown	2	419-439	Y	430	0	0.00109391
novel_46	Cluster-18410.39168	unknown	1	642-663	Y	654	0	0.00164042
novel_42	Cluster-18410.39670	unknown	2.5	1225-1245	Y	1236	0	0.00300537
novel_46	Cluster-18410.39680	unknown	1	470-491	Y	482	2	0.011549
novel_71	Cluster-18410.39681	unknown	2	457-478	Y	469	2	0.0992669
novel_46	Cluster-18410.39685	unknown	1	525-546	Y	537	2	0.045402
novel_46	Cluster-18410.39687	unknown	1	643-664	Y	655	2	0.0229647
novel_159	Cluster-18410.39723	unknown	3	910-930	Y	921	2	0.011549
novel_159	Cluster-18410.39724	unknown	3	744-764	Y	755	2	0.0780956
novel_38	Cluster-18410.40181	unknown	3.5	91-111	Y	102	2	0.0887427
pma-miR482a	Cluster-18410.40198	unknown	4	341-362	Y	353	0	0.0770432
novel_20	Cluster-18410.41025	unknown	1.5	1884-1903	Y	1894	0	0.00871785
novel_6	Cluster-18410.41354	unknown	3	136-157	Y	148	0	0.011697
novel_82	Cluster-18410.41732	unknown	2.5	244-265	Y	256	0	0.000820545
novel_82	Cluster-18410.41733	unknown	2.5	244-265	Y	256	2	0.045402
novel_82	Cluster-18410.41734	unknown	2.5	244-265	Y	256	2	0.011549
novel_82	Cluster-18410.41738	unknown	2.5	244-265	Y	256	2	0.0564267
novel_42	Cluster-18410.42515	unknown	2.5	1381-1401	Y	1392	0	0.00191356
novel_184	Cluster-18410.42770	unknown	4.5	689-709	Y	700	4	0.0715787
novel_184	Cluster-18410.42772	unknown	4.5	689-709	Y	700	4	0.094281
pma-miR951	Cluster-18410.42830	unknown	3	260-280	Y	271	0	0.0245926
pma-miR951	Cluster-18410.42831	unknown	3	356-376	Y	367	0	0.0237916
pma-miR482a	Cluster-18410.43196	unknown	2	85-106	Y	97	0	0.00191356
pma-miR946a-3p	Cluster-18410.43310	unknown	4	229-248	Y	239	0	0.0362657
pma-miR946a-5p	Cluster-18410.43310	unknown	3.5	353-374	Y	364	3	0.088145
novel_66	Cluster-18410.43719	unknown	3	810-831	Y	822	0	0.00355084
novel_148	Cluster-18410.44119	unknown	5.5	186-207	Y	198	0	0.0438829
pma-miR951	Cluster-18410.44342	unknown	1.5	310-330	Y	321	0	0.00027359
novel_117	Cluster-18410.44544	unknown	0	121-141	Y	132	2	0.045402
novel_42	Cluster-18410.45116	unknown	2.5	47-67	Y	58	0	0.012508
pma-miR946a-3p	Cluster-18410.45448	unknown	3	2617-2638	Y	2629	0	0.0269918
pma-miR946a-3p	Cluster-18410.45449	unknown	3	5081-5102	Y	5093	0	0.0267255
novel_34	Cluster-18410.45640	unknown	6	469-490	Y	481	0	0.0133183
novel_174	Cluster-18410.45738	unknown	5	687-708	Y	699	0	0.039425
novel_42	Cluster-18410.46128	unknown	2	354-374	Y	365	0	0.00382345
novel_42	Cluster-18410.46129	unknown	2	92-112	Y	103	0	0.00436847
novel_198	Cluster-18410.46313	unknown	16.5	1125-1150	Y	1141	0	0.080572
novel_1	Cluster-18410.46638	unknown	6.5	274-295	Y	286	0	0.0707079
novel_148	Cluster-18410.46879	unknown	6	108-129	Y	120	0	0.0818291
novel_21	Cluster-18410.47272	unknown	1	151-171	Y	162	0	0.00355084
novel_117	Cluster-18410.47327	unknown	0	121-141	Y	132	2	0.0780956
pma-miR949	Cluster-18410.47675	unknown	5	116-136	Y	127	0	0.00980222
novel_42	Cluster-18410.47746	unknown	2.5	1381-1401	Y	1392	0	0.00355084
pma-miR482a	Cluster-18410.48562	unknown	2	373-394	Y	385	0	0.00300537
novel_122	Cluster-18410.48670	unknown	3.5	120-139	Y	130	1	0.0185433
novel_35	Cluster-18410.49063	unknown	8	266-287	Y	278	0	0.0627917
novel_42	Cluster-18410.49123	unknown	2	197-217	Y	208	0	0.00600172
novel_97	Cluster-18410.49133	unknown	8	730-751	Y	742	3	0.0681307
novel_46	Cluster-18410.49236	unknown	1	525-546	Y	537	2	0.0564267
novel_92	Cluster-18410.49646	unknown	0.5	1882-1901	Y	1892	0	0.00273253
novel_42	Cluster-18410.49891	unknown	2	354-374	Y	365	0	0.004096
novel_20	Cluster-18410.49960	unknown	1	1750-1769	Y	1760	0	0.00436847
novel_82	Cluster-18410.5139	unknown	4	14-35	Y	26	0	0.00245962
novel_158	Cluster-18410.51835	unknown	3	92-112	Y	103	2	0.045402
novel_158	Cluster-18410.51836	unknown	3	567-587	Y	578	4	0.0715787
novel_128	Cluster-18410.52962	unknown	4.5	2293-2313	Y	2304	3	0.0054132
novel_94	Cluster-18410.53264	unknown	4.5	394-414	Y	405	2	0.0780956
novel_117	Cluster-18410.53748	unknown	0	122-142	Y	133	0	0.00164042
novel_120	Cluster-18410.54393	unknown	6	5930-5950	Y	5941	3	0.0781922
novel_120	Cluster-18410.54394	unknown	6	5799-5819	Y	5810	3	0.0831821
novel_29	Cluster-18410.54545	unknown	4.5	2044-2064	Y	2055	0	0.0057297
novel_183	Cluster-18410.55162	unknown	1.5	444-461	Y	452	0	0.00191356
novel_62	Cluster-18410.56128	unknown	4	36-57	Y	48	3	0.0930811
novel_92	Cluster-18410.56347	unknown	0.5	1882-1901	Y	1892	0	0.00027359
novel_29	Cluster-18410.56488	unknown	4.5	2470-2490	Y	2481	0	0.00436847
novel_29	Cluster-18410.56489	unknown	4.5	2465-2485	Y	2476	0	0.00600172
novel_183	Cluster-18410.56575	unknown	1	310-327	Y	318	0	0.0013672
novel_127	Cluster-18410.56575	unknown	3.5	308-328	Y	319	3	0.0731751
novel_113	Cluster-18410.56597	unknown	5.5	913-933	Y	924	0	0.00654554
novel_113	Cluster-18410.56603	unknown	5.5	1387-1407	Y	1398	1	0.00466842
novel_113	Cluster-18410.56605	unknown	5.5	913-933	Y	924	1	0.00404722
novel_113	Cluster-18410.56608	unknown	5.5	1120-1140	Y	1131	0	0.00600172
novel_57	Cluster-18410.56863	unknown	0	325-345	Y	336	3	0.0528322
novel_47	Cluster-18410.56979	unknown	6	338-357	Y	348	0	0.0211168
novel_156	Cluster-18410.57382	unknown	6	649-670	Y	660	2	0.0564267
novel_47	Cluster-18410.57677	unknown	3	577-596	Y	587	0	0.00436847
novel_173	Cluster-18410.5771	unknown	2	312-332	Y	323	4	0.0483073
pma-miR950a	Cluster-18410.57772	unknown	7.5	944-963	Y	954	3	0.0731751
novel_95	Cluster-18410.58111	unknown	4.5	57-78	Y	69	0	0.00027359
novel_93	Cluster-18410.58304	unknown	18.5	912-939	Y	923	3	0.088145
novel_6	Cluster-18410.58342	unknown	2	673-694	Y	685	0	0.00871785
novel_42	Cluster-18410.58646	unknown	2.5	47-67	Y	58	0	0.0127781
novel_87	Cluster-18410.59101	unknown	7.5	817-838	Y	829	3	0.0579594
novel_156	Cluster-18410.60408	unknown	4	649-669	Y	660	2	0.011549
novel_109	Cluster-18410.60776	unknown	0	205-224	Y	215	0	0.00027359
novel_148	Cluster-18410.60799	unknown	2	44104	Y	21	0	0.004096
novel_148	Cluster-18410.60862	unknown	5.5	298-319	Y	310	0	0.0449288
novel_20	Cluster-18410.61716	unknown	1.5	1884-1903	Y	1894	0	0.00898906
novel_20	Cluster-18410.61717	unknown	1.5	1842-1861	Y	1852	0	0.00790379
pma-miR1311	Cluster-18410.62353	unknown	3.5	786-807	Y	798	3	0.0107971
pma-miR947	Cluster-18410.6239	unknown	6	355-376	Y	367	2	0.0992669
pma-miR159a	Cluster-18410.62427	unknown	3	559-578	Y	569	0	0.000547105
novel_185	Cluster-18410.62475	unknown	4.5	2518-2539	Y	2529	2	0.0780956
novel_29	Cluster-18410.62667	unknown	4.5	2574-2594	Y	2585	0	0.00518543
novel_29	Cluster-18410.62668	unknown	4.5	2574-2594	Y	2585	0	0.00464086
novel_25	Cluster-18410.6279	unknown	5	253-274	Y	265	0	0.00654554
pma-miR482a	Cluster-18410.63046	unknown	4	117-138	Y	129	0	0.0752736
pma-miR482c	Cluster-18410.63418	unknown	4	1180-1199	Y	1190	0	0.00273253
novel_168	Cluster-18410.6495	unknown	1.5	86-108	Y	99	2	0.045402
novel_42	Cluster-18410.65104	unknown	2	257-277	Y	268	0	0.0057297
novel_159	Cluster-18410.65205	unknown	3	910-930	Y	921	2	0.0564267
novel_159	Cluster-18410.65207	unknown	3	785-805	Y	796	4	0.0483073
novel_195	Cluster-18410.65485	unknown	2	976-997	Y	987	0	0.000547105
novel_195	Cluster-18410.65489	unknown	2	4141-4162	Y	4152	0	0.00027359
novel_32	Cluster-18410.65780	unknown	5	913-934	Y	925	0	0.00191356
novel_195	Cluster-18410.65914	unknown	19	1733-1760	Y	1744	0	0.0141279
novel_169	Cluster-18410.66391	unknown	3	354-375	Y	366	0	0.00027359
novel_185	Cluster-18410.66701	unknown	4.5	2518-2539	Y	2529	2	0.0673241
novel_47	Cluster-18410.66767	unknown	1	335-354	Y	345	0	0.0013672
novel_128	Cluster-18410.66916	unknown	2	2137-2156	Y	2147	2	0.0992669
novel_2	Cluster-18410.66951	unknown	2	1475-1496	Y	1487	0	0.00382345
novel_116	Cluster-18410.67102	unknown	3.5	1624-1644	Y	1635	2	0.011549
novel_3	Cluster-18410.67249	unknown	10.5	296-320	Y	311	1	0.0412397
novel_47	Cluster-18410.67429	unknown	1	335-354	Y	345	0	0.00191356
pma-miR482a	Cluster-18410.67654	unknown	7.5	332-353	Y	344	0	0.0661195
novel_20	Cluster-18410.68090	unknown	1.5	1842-1861	Y	1852	0	0.00736071
novel_122	Cluster-18410.68171	unknown	3.5	120-139	Y	130	1	0.0179308
novel_27	Cluster-18410.68246	unknown	5.5	109-130	Y	121	1	0.0243434
pma-miR949	Cluster-18410.68767	unknown	5	116-136	Y	127	0	0.00871785
novel_59	Cluster-18410.68792	unknown	2	533-553	Y	544	0	0.00027359
novel_82	Cluster-18410.69140	unknown	5	508-529	Y	520	0	0.0106147
novel_42	Cluster-18410.69756	unknown	2.5	1225-1245	Y	1236	0	0.00245962
novel_42	Cluster-18410.69757	unknown	2.5	1373-1393	Y	1384	0	0.00164042
novel_42	Cluster-18410.69759	unknown	2.5	1381-1401	Y	1392	0	0.0013672
novel_32	Cluster-18410.69869	unknown	5	913-934	Y	925	0	0.00436847
novel_46	Cluster-18410.69986	unknown	1	942-963	Y	954	0	0.00382345
novel_29	Cluster-18410.70358	unknown	4.5	2465-2485	Y	2476	0	0.0054576
novel_8	Cluster-18410.70653	unknown	3.5	574-595	Y	586	3	0.0214776
novel_20	Cluster-18410.70688	unknown	1.5	1866-1885	Y	1876	0	0.0106147
novel_20	Cluster-18410.70689	unknown	1.5	1866-1885	Y	1876	0	0.00763229
novel_106	Cluster-18410.70697	unknown	1.5	846-866	Y	857	0	0.00191356
novel_79	Cluster-18410.71100	unknown	16	802-829	Y	813	3	0.0831821
novel_79	Cluster-18410.71101	unknown	16	802-829	Y	813	3	0.0681307
novel_79	Cluster-18410.71102	unknown	16	802-829	Y	813	3	0.0731751
novel_79	Cluster-18410.71103	unknown	16	802-829	Y	813	3	0.088145
novel_185	Cluster-18410.71282	unknown	2	194-214	Y	205	4	0.0483073
novel_59	Cluster-18410.71810	unknown	3.5	1111-1131	Y	1122	0	0.0333606
novel_59	Cluster-18410.71813	unknown	3.5	1281-1301	Y	1292	0	0.0328315
novel_35	Cluster-18410.71953	unknown	7	48-69	Y	60	0	0.00817522
novel_2	Cluster-18410.72938	unknown	2	1407-1428	Y	1419	3	0.0930811
novel_14	Cluster-18410.72938	unknown	3	1411-1432	Y	1423	0	0.00327814
novel_94	Cluster-18410.73152	unknown	5.5	384-404	Y	395	0	0.0960385
novel_42	Cluster-18410.73207	unknown	2.5	1225-1245	Y	1236	0	0.00327814
novel_153	Cluster-18410.73415	unknown	2	117-137	Y	128	4	0.0244526
novel_92	Cluster-18410.73417	unknown	2	1741-1760	Y	1751	0	0.004096
novel_92	Cluster-18410.73419	unknown	2	1741-1760	Y	1751	0	0.00436847
novel_123	Cluster-18410.73820	unknown	6	2045-2065	Y	2056	2	0.0673241
novel_57	Cluster-18410.74460	unknown	0	791-811	Y	802	2	0.0342485
novel_20	Cluster-18410.75026	unknown	1.5	1827-1846	Y	1837	0	0.00844657
novel_47	Cluster-18410.75031	unknown	1	717-736	Y	727	0	0.00245962
novel_20	Cluster-18410.75899	unknown	1	1603-1622	Y	1613	0	0.00464086
novel_11	Cluster-18410.76113	unknown	6	352-373	Y	364	0	0.0203129
novel_92	Cluster-18410.76363	unknown	2	1741-1760	Y	1751	0	0.00464086
novel_161	Cluster-18410.77069	unknown	6	328-350	Y	341	3	0.0831821
pma-miR482a	Cluster-18410.77201	unknown	2	38-59	Y	50	0	0.00273253
pma-miR482a	Cluster-18410.77894	unknown	4.5	116-137	Y	128	0	0.0285879
pma-miR482a	Cluster-18410.77897	unknown	4.5	116-137	Y	128	0	0.0291194
novel_46	Cluster-18410.78235	unknown	1	457-478	Y	469	0	0.00218662
novel_144	Cluster-18410.78482	unknown	5	926-946	Y	937	2	0.0229647
novel_144	Cluster-18410.78483	unknown	5	926-946	Y	937	4	0.0244526
novel_47	Cluster-18410.78752	unknown	4	146-165	Y	156	0	0.0130482
novel_47	Cluster-18410.78755	unknown	4	57-76	Y	67	0	0.0133183
novel_82	Cluster-18410.79383	unknown	6.5	150-171	Y	162	0	0.0146672
novel_27	Cluster-18410.79384	unknown	3.5	201-222	Y	213	0	0.00164042
novel_168	Cluster-18410.79521	unknown	4	985-1007	Y	998	0	0.0315074
novel_32	Cluster-18410.79736	unknown	5	913-934	Y	925	0	0.00382345
novel_82	Cluster-18410.79892	unknown	7	26-47	Y	38	1	0.0237345
novel_34	Cluster-18410.79915	unknown	2.5	210-231	Y	222	0	0.00191356
novel_88	Cluster-18410.80179	unknown	3.5	360-381	Y	372	1	0.000311908
novel_107	Cluster-18410.80243	unknown	8	2803-2824	Y	2815	2	0.0564267
novel_14	Cluster-18410.80620	unknown	10	815-838	Y	829	0	0.0100731
novel_14	Cluster-18410.80621	unknown	10	815-838	Y	829	0	0.011156
novel_14	Cluster-18410.80622	unknown	10	815-838	Y	829	0	0.0108854
pma-miR947	Cluster-18410.8088	unknown	5	45-66	Y	57	0	0.00109391
novel_3	Cluster-18410.81110	unknown	5	535-556	Y	547	0	0.0288537
novel_55	Cluster-18410.81148	unknown	1	86-106	Y	97	4	0.094281
pma-miR951	Cluster-18410.81187	unknown	2.5	328-348	Y	339	0	0.00464086
pma-miR951	Cluster-18410.81188	unknown	2	287-307	Y	298	0	0.00708906
pma-miR951	Cluster-18410.81189	unknown	2.5	361-381	Y	372	0	0.00273253
novel_197	Cluster-18410.81208	unknown	4.5	114-135	Y	126	0	0.00436847
novel_148	Cluster-18410.81258	unknown	2	44104	Y	21	0	0.00300537
pma-miR482a	Cluster-18410.81391	unknown	4.5	116-137	Y	128	0	0.029385
novel_159	Cluster-18410.81823	unknown	3	869-889	Y	880	3	0.0424939
novel_42	Cluster-18410.82362	unknown	2	287-307	Y	298	0	0.00518543
novel_35	Cluster-18410.82862	unknown	4	485-506	Y	497	0	0.0985086
novel_82	Cluster-18410.82978	unknown	2.5	246-267	Y	258	2	0.0673241
novel_42	Cluster-18410.8318	unknown	1	109-129	Y	120	0	0.000547105
novel_42	Cluster-18410.83253	unknown	2	287-307	Y	298	0	0.00464086
novel_3	Cluster-18410.83488	unknown	1	216-237	Y	228	0	0.00027359
pma-miR482a	Cluster-18410.84608	unknown	4.5	116-137	Y	128	0	0.027258
novel_74	Cluster-18410.8475	unknown	1	532-552	Y	543	0	0.00245962
novel_6	Cluster-18410.85384	unknown	3	222-243	Y	234	0	0.00191356
novel_143	Cluster-18410.85402	unknown	2	1375-1397	Y	1388	0	0.00218662
novel_168	Cluster-18410.85403	unknown	3	557-579	Y	570	1	0.0219054
novel_168	Cluster-18410.85404	unknown	3	659-681	Y	672	0	0.0203129
novel_143	Cluster-18410.85405	unknown	2	1375-1397	Y	1388	0	0.00245962
novel_54	Cluster-18410.85494	unknown	5	56-78	Y	68	2	0.0229647
novel_16	Cluster-18410.85742	unknown	2.5	816-836	Y	827	0	0.000820545
novel_11	Cluster-18410.86050	unknown	6	466-487	Y	478	0	0.0184346
novel_197	Cluster-18410.86407	unknown	4.5	114-135	Y	126	0	0.00464086
novel_83	Cluster-18410.86993	unknown	7	27-47	Y	38	1	0.0546047
novel_21	Cluster-18410.87000	unknown	2	174-194	Y	185	1	0.0246477
novel_21	Cluster-18410.87002	unknown	4	141-161	Y	152	1	0.0282921
novel_12	Cluster-18410.87002	unknown	2	42-62	Y	53	1	0.000935432
novel_65	Cluster-18410.87242	unknown	2.5	814-835	Y	826	0	0.000820545
novel_65	Cluster-18410.87244	unknown	2.5	814-835	Y	826	0	0.0013672
novel_27	Cluster-18410.8732	unknown	7	1094-1115	Y	1106	1	0.040342
pma-miR1311	Cluster-18410.88053	unknown	8	2208-2230	Y	2220	1	0.0744482
novel_42	Cluster-18410.88134	unknown	2	197-217	Y	208	0	0.00654554
novel_14	Cluster-18410.88455	unknown	10	266-289	Y	280	1	0.0130167
novel_174	Cluster-18410.89029	unknown	8	434-455	Y	446	0	0.065864
novel_27	Cluster-18410.89764	unknown	3.5	191-212	Y	203	0	0.0013672
novel_117	Cluster-18410.89939	unknown	0.5	501-521	Y	512	0	0.00027359
novel_159	Cluster-18410.90308	unknown	3.5	1102-1121	Y	1112	1	0.00962404
novel_159	Cluster-18410.90308	unknown	3	744-764	Y	755	2	0.0673241
novel_94	Cluster-18410.90808	unknown	4.5	394-414	Y	405	2	0.0673241
novel_16	Cluster-18410.90824	unknown	2.5	1398-1418	Y	1409	0	0.0013672
novel_32	Cluster-18410.91083	unknown	6.5	327-349	Y	339	0	0.0240587
novel_6	Cluster-18410.91299	unknown	4	119-140	Y	131	0	0.0750206
pma-miR482a	Cluster-18410.91670	unknown	6	632-653	Y	644	0	0.0865902
novel_159	Cluster-18410.92362	unknown	5	321-341	Y	332	0	0.0211168
novel_65	Cluster-18410.92680	unknown	0.5	416-437	Y	428	0	0.00027359
novel_42	Cluster-18410.92886	unknown	2	109-129	Y	120	0	0.00790379
novel_193	Cluster-18410.9306	unknown	9	81-101	Y	92	0	0.0285879
pma-miR951	Cluster-18410.93397	unknown	2.5	341-361	Y	352	0	0.00436847
novel_27	Cluster-18410.94486	unknown	6	240-261	Y	252	0	0.0267255
novel_14	Cluster-18410.94539	unknown	6	299-320	Y	311	0	0.030712
pma-miR946a-3p	Cluster-18410.94786	unknown	4	335-354	Y	345	0	0.0396878
pma-miR947	Cluster-18410.9619	unknown	5	45-66	Y	57	0	0.00164042
novel_2	Cluster-18410.96430	unknown	2	775-796	Y	787	0	0.00355084
novel_47	Cluster-18410.96644	unknown	3	397-416	Y	407	3	0.0930811
novel_74	Cluster-18410.97235	unknown	2	478-498	Y	489	0	0.0127781
novel_116	Cluster-18410.97427	unknown	3.5	220-240	Y	231	2	0.0229647
novel_34	Cluster-18410.98231	unknown	2.5	186-207	Y	198	0	0.00218662
novel_47	Cluster-18410.98232	unknown	4	133-152	Y	143	0	0.0170908
novel_15	Cluster-18410.98259	unknown	1.5	266-287	Y	278	0	0.000547105
novel_168	Cluster-18410.98307	unknown	4	836-858	Y	849	0	0.0267255
novel_64	Cluster-18410.98892	unknown	1	280-301	Y	292	2	0.0564267
novel_64	Cluster-18410.98892	unknown	2	315-336	Y	327	0	0.00245962
novel_64	Cluster-18410.98893	unknown	1	280-301	Y	292	2	0.045402
novel_64	Cluster-18410.98893	unknown	2	315-336	Y	327	0	0.00218662
novel_175	Cluster-18410.99100	unknown	5	737-759	Y	750	1	0.0738706
novel_80	Cluster-18410.9971	unknown	2.5	402-422	Y	413	0	0.0237916
pma-miR482a	Cluster-18778.0	unknown	4	333-354	Y	345	0	0.0820803
novel_42	Cluster-19203.0	unknown	3.5	96-116	Y	107	0	0.00926019
novel_2	Cluster-20177.1	unknown	2	1459-1480	Y	1471	4	0.0483073
novel_9	Cluster-20177.1	unknown	4	1460-1481	Y	1472	0	0.00817522
novel_14	Cluster-20177.1	unknown	6	1463-1484	Y	1475	2	0.0564267
novel_9	Cluster-20899.0	unknown	5	329-350	Y	341	0	0.00109391
novel_114	Cluster-21242.0	unknown	2	1187-1206	Y	1197	0	0.00436847
novel_9	Cluster-21701.0	unknown	4	1106-1127	Y	1118	0	0.00790379
novel_14	Cluster-21701.0	unknown	6	1109-1130	Y	1121	4	0.094281
novel_65	Cluster-21783.0	unknown	3	452-473	Y	464	3	0.0579594
pma-miR482a	Cluster-21786.1	unknown	3	168-189	Y	180	0	0.00790379
novel_47	Cluster-22304.0	unknown	1	928-947	Y	938	0	0.000547105
pma-miR947	Cluster-22726.0	unknown	2	400-421	Y	412	2	0.0229647
novel_42	Cluster-22924.0	unknown	4	712-732	Y	723	0	0.0154758
pma-miR949	Cluster-23154.0	unknown	3	167-187	Y	178	0	0.0057297
novel_83	Cluster-410.0	unknown	7.5	576-597	Y	587	1	0.0430325
pma-miR946a-3p	Cluster-4562.0	unknown	3	388-408	Y	399	0	0.00627367
pma-miR946a-3p	Cluster-4562.1	unknown	1	415-435	Y	426	0	0.00382345
novel_168	Cluster-5215.0	unknown	1.5	232-254	Y	245	2	0.0780956
pma-miR949	Cluster-5392.0	unknown	2	63-83	Y	74	0	0.00245962
novel_25	Cluster-6586.0	unknown	6.5	262-283	Y	274	0	0.0235245
novel_34	Cluster-7244.0	unknown	3	21-42	Y	33	0	0.00898906
novel_8	Cluster-7653.0	unknown	4	346-367	Y	358	0	0.0235245
novel_25	Cluster-9536.0	unknown	5	17-38	Y	29	1	0.00280367
pma-miR951	Cluster-9830.0	unknown	2	287-307	Y	298	0	0.012508
novel_12	Cluster-18410.20987	zinc finger protein CONSTANS-LIKE 6	8.5	607-629	Y	618	0	0.00980222
pma-miR482a	Cluster-18410.4683	zinc ion-binding protein	3	173-194	Y	185	0	0.00926019
