# Supplementary material for: Uncovering miRNA-mRNA Regulatory Modules in Developing Xylem of Pinus massoniana via Small RNA and Degradome Sequencing
Source: Int J Mol Sci. 2021 Sep 21;22(18):10154. doi: 10.3390/ijms221810154 (PMC8472836; doi:10.3390/ijms221810154)
Supplement: Supplementary file 1 [file ijms-22-10154-s001.zip › ijms-1365557-supplementary/Table S6.xlsx]

## Sheet: Primers list
novel_104	TATTGAGCGCAGCGTTGACG
novel_109	TCCCACAGCTTTCTTGAGCT
novel_16	TTGGTTTGAAGGGAGCTCTAC
novel_57	TCATCATTGAGTGCAGCATTG
pma-miR1311	TCAGAGTTTTGCCAGTTCCGCC
pma-miR1312	TTTGGAGAGAAAATGGCGACAT
pma-miR159b	TTGGATTGAAGAGAGCTCCC
pma-miR166c	CCGGACCAGGCTTCATCCCAG
pma-miR319	TTGGACTGAAGGGAGCTCC
pma-miR390	AAGCCCAGGATGGATAGCGCC
pma-miR396	TTCCACAGCTTTCTTGAACTT
pma-miR408	ATGCACTGCCTCTTCCCTGGC
pma-miR482d	TCCTCCCTACTCCTCCCATT
pma-miR946a-5p	TGTGGATAGAGAAGGGTTAGT
pma-miR947	CATCGGAATCTGTTACTGTTTC
pma-miR951	TGTTCTTGACGTCTGGACCAC
TUA-F	CAAACTTGGTCCCGTATCCTC
TUA-R	CACAGAAAGCTGCTCATGGTAA
UBI4-F	AGCTCCGACACCATTGATAA
UBI4-R	CCAAAGTACGTCCATCTTCCA
